# Supplementary material for: Processing faecal samples: a step forward for standards in microbial community analysis
Source: BMC Microbiol. 2014 May 1;14:112. doi: 10.1186/1471-2180-14-112 (PMC4021188; doi:10.1186/1471-2180-14-112)
Supplement: Additional file 1: Table S1 — Legend of Figure 1. [file 1471-2180-14-112-S1.xlsx]

## Sheet: Legend of figure 1
Table S1. Legend of the figure 1: description of the OTUs
Taxon (k__;p__;c__;o__;f__;g__;s__ = kingdom;phylum;class;order;family;genus;species_OTU number)	LO1	LI1	LI1.1	LH1	LH1.1	LO2	LO2.1	LI2	LI2.1	LH2	LH2.1	LO3	LO3.1	LI3	LI3.1	LH3	LH3.1	LO4	LO4.1	LI4	LI4.1	LH4	LH4.1	LO5	LO5.1	LI5	LI5.1	LH5	LH5.1	LO6	LO6.1	LI6	LI6.1	LH6	LH6.1	LO7	LO7.1	LI7	LI7.1	LH7	LH7.1	LO8	LO8.1	LI8	LI8.1	LH8	LH8.1
k__Archaea;p__Euryarchaeota;c__Methanobacteria;o__Methanobacteriales;f__Methanobacteriaceae;g__Methanobrevibacter;s__4231	0	0	0	0	0	0	0	0	0	0	0	0	8.62441e-05	0.000199342	0	0	0.0005003	0	0	0	0	0	0	0	0	0	0	0	0	0.000424484	9.09918e-05	0.000609172	0.000305344	9.76467e-05	0.000569801	0	0	0	0	0	0	0.000558909	0.000814427	0.00145796	0.00224235	0.00328884	0.00265957
k__Bacteria;p__Actinobacteria;c__Actinobacteria;o__Bifidobacteriales;f__Bifidobacteriaceae;g__Bifidobacterium;s__adolescentis	0.000439715	0.00072873	0.00133132	0.000917852	0.00132708	0.0249451	0.0319052	0.024485	0.0308569	0.0163363	0.034339	0.00432821	0.00405347	0.00607994	0.00404545	0.00282357	0.00390234	0.00133073	0.00157522	0.00246914	0.00144834	0.00604839	0.00501904	0.0109069	0.00953815	0.0084181	0.0105042	0.0087751	0.00960699	0.00687664	0.010919	0.0107911	0.00722646	0.00947173	0.00980057	0.00164677	0.00132175	0.00284994	0.00171164	0.00232868	0.00121102	0.00335345	0.00395579	0.00323992	0.00394654	0.00357903	0.00443262
k__Bacteria;p__Bacteroidetes;c__Bacteroidia;o__Bacteroidales;f__Bacteroidaceae;g__Bacteroides;s__1410	0.0024624	0.00200401	0.00150883	0.00266177	0.00132708	0.000263505	0	0.000168862	0.000791202	0.000367107	0.000198491	0.0096694	0.00896938	0.00807336	0.00809089	0.00819747	0.010006	0.000177431	0.00971384	0.000365798	0.000965562	0.000274927	0	0.018035	0.023427	0.018853	0.0186555	0.0207165	0.0199903	0.00288649	0.00363967	0.00330694	0.00152672	0.00361293	0.00205128	0.0137917	0.0122734	0.00942672	0.011176	0.0102018	0.0153396	0.00726582	0.00581734	0.00453588	0.00726523	0.00522345	0.00285658
k__Bacteria;p__Bacteroidetes;c__Bacteroidia;o__Bacteroidales;f__Bacteroidaceae;g__Bacteroides;s__1542	0.024624	0.0222263	0.0189935	0.0216613	0.0210564	0.186122	0.168368	0.162867	0.173352	0.195943	0.198988	0.0253246	0.0259595	0.021529	0.0309864	0.0306039	0.0391235	0.0373492	0.0678656	0.0299954	0.0318635	0.0218109	0.0227587	0.062865	0.0706995	0.0731322	0.0672269	0.067125	0.0721009	0.0316665	0.0375796	0.0269776	0.0320611	0.0227517	0.0201709	0.0769864	0.0755287	0.0710293	0.0685663	0.0701929	0.0647896	0.01945	0.0151251	0.0129597	0.0111221	0.0146063	0.00837273
k__Bacteria;p__Bacteroidetes;c__Bacteroidia;o__Bacteroidales;f__Bacteroidaceae;g__Bacteroides;s__172	0.000439715	0.000455456	0.000355019	0.000826067	0.000265416	0.00210804	0.00273473	0.00177305	0.00292745	0.00247797	0.00178642	0.000552537	0.000776197	0.000398684	0.00103288	0.00100191	0.00020012	0.000266146	0.000853242	9.14495e-05	0.000160927	0.000183284	8.65351e-05	0.0013741	0.00200803	0.00175377	0.00134454	0.00171883	0.00232897	0.000424484	0.000181984	0.000348099	0.000305344	0.000488234	0.00045584	0.00113215	0.00141616	0.000328839	0.000402739	0.000887115	0.000807347	0	0.000116347	0	0.000179388	9.67305e-05	0
k__Bacteria;p__Bacteroidetes;c__Bacteroidia;o__Bacteroidales;f__Bacteroidaceae;g__Bacteroides;s__1823	0	9.10913e-05	0	0	8.84721e-05	0.000351339	0	0	0.00015824	9.17768e-05	0	0.00745925	0.00750323	0.007575	0.00852126	0.0102013	0.0129077	0.00159688	0.00262536	0.00128029	0.00257483	0.000274927	0.000605746	0.000171762	0.000167336	8.76885e-05	0.000168067	9.0465e-05	0.000194081	8.48969e-05	0	0	0.000101781	9.76467e-05	0	0.000205846	0.000188822	0.000219226	0.000201369	0	0.000201837	0.000335345	0.00034904	0.000323992	8.96941e-05	0.000193461	0.000788022
k__Bacteria;p__Bacteroidetes;c__Bacteroidia;o__Bacteroidales;f__Bacteroidaceae;g__Bacteroides;s__1892	0	0	0.000266264	0	0	0	9.11577e-05	0	7.91202e-05	9.17768e-05	0	0.0211806	0.0274256	0.0237217	0.0287485	0.0316058	0.036722	0	0	9.14495e-05	0	0	0.00017307	0	8.3668e-05	8.76885e-05	8.40336e-05	0	0	0	9.09918e-05	0	0	0	0.00011396	0	0	0	0.000100685	0	0.000201837	0	0.000232693	0	8.96941e-05	0	0
k__Bacteria;p__Bacteroidetes;c__Bacteroidia;o__Bacteroidales;f__Bacteroidaceae;g__Bacteroides;s__1933	0.00237446	0.00337038	0.00266264	0.00431391	0.00309652	0.0738691	0.0548769	0.0741304	0.0799114	0.0799376	0.0712584	0.0144581	0.0135403	0.013954	0.0159236	0.0160306	0.0187112	0.019961	0.0180494	0.0130773	0.0196331	0.00714809	0.00683628	0.00781518	0.00995649	0.0104349	0.00941176	0.00995115	0.00970403	0.0105272	0.0202002	0.00983378	0.00743003	0.0104482	0.0116239	0.016056	0.0120846	0.0156747	0.0123842	0.0129741	0.0114038	0.0036888	0.00360675	0.00323992	0.00287021	0.00299865	0.00423562
k__Bacteria;p__Bacteroidetes;c__Bacteroidia;o__Bacteroidales;f__Bacteroidaceae;g__Bacteroides;s__2118	0.00167092	0.000455456	0.00124257	0.000917852	0.00115014	0.00702679	0.0053783	0.00878082	0.00949442	0.00578194	0.00734418	0.0239433	0.0184562	0.0178411	0.0284042	0.0271427	0.0436262	0.0185415	0.0695721	0.0203018	0.0188285	0.014846	0.0140187	0.106922	0.119311	0.120133	0.105966	0.113353	0.109461	0.00670685	0.0144677	0.00556958	0.00254453	0.0045894	0.00660969	0.0558872	0.0596677	0.0461471	0.0514499	0.053116	0.0542941	0.00503018	0.00337405	0.00226794	0.00269082	0.00280518	0.00246257
k__Bacteria;p__Bacteroidetes;c__Bacteroidia;o__Bacteroidales;f__Bacteroidaceae;g__Bacteroides;s__2309	8.7943e-05	0	8.87548e-05	0.000458926	0	8.78349e-05	0	8.44309e-05	0.00110768	0.000183554	9.92457e-05	0.000184179	0.00043122	0.000498355	0.000344293	0.000546498	0.0010006	0.00133073	0.0550669	0.00128029	0	0	0.00017307	0.106578	0.120482	0.118643	0.108235	0.115343	0.113149	0	9.09918e-05	0	0.000407125	0.000488234	0.00011396	0.0838823	0.09054	0.075085	0.0787354	0.0783988	0.0821475	0	0	0.000161996	8.96941e-05	0.000193461	9.85028e-05
k__Bacteria;p__Bacteroidetes;c__Bacteroidia;o__Bacteroidales;f__Bacteroidaceae;g__Bacteroides;s__2378	0	0.000273274	0	9.17852e-05	0	0	0	8.44309e-05	7.91202e-05	0	0	0.000368358	0.000948685	0.000299013	0.000946807	0.000455415	0.00080048	8.87154e-05	0.00367551	9.14495e-05	0.000160927	9.16422e-05	0.000259605	0.00893164	0.0103748	0.0076289	0.00756303	0.0105844	0.00873362	0	0	0.000348099	0.000101781	0	0.00011396	0.00905723	0.00878021	0.00394607	0.00664519	0.0073187	0.00847714	0.000111782	0	0	0	0	0
k__Bacteria;p__Bacteroidetes;c__Bacteroidia;o__Bacteroidales;f__Bacteroidaceae;g__Bacteroides;s__2592	0	0	0	0	0	8.78349e-05	0	0.000168862	0	9.17768e-05	9.92457e-05	0.00128925	0.00206986	0.00159474	0.00284042	0.00191274	0.00360216	0	0.000262536	0	8.04635e-05	0	0	8.58811e-05	8.3668e-05	0	8.40336e-05	9.0465e-05	9.70403e-05	0	0	0	0	0	0	0.000102923	9.44109e-05	0	0	0	0.000100918	0	0	0	0	0	0
k__Bacteria;p__Bacteroidetes;c__Bacteroidia;o__Bacteroidales;f__Bacteroidaceae;g__Bacteroides;s__2647	0.000527658	0.000182183	0.000355019	0.000734282	0.000796249	0.00483092	0.00309936	0.00337724	0.00577577	0.00302863	0.00486304	0.0069988	0.0058646	0.00358816	0.00679979	0.00992804	0.0128077	0.00363733	0.0150302	0.00265203	0.00386225	0.00247434	0.00164417	0.0243044	0.0286145	0.0248159	0.0233613	0.0251493	0.0202814	0.0028016	0.00618744	0.00339396	0.00122137	0.00165999	0.00307692	0.0203788	0.0202983	0.0163323	0.0170157	0.0156354	0.0161469	0.00134138	0.00127981	0.000971975	0.00170419	0.000967305	0.000295508
k__Bacteria;p__Bacteroidetes;c__Bacteroidia;o__Bacteroidales;f__Bacteroidaceae;g__Bacteroides;s__3186	0.00439715	0.00300601	0.00301766	0.00357962	0.00451208	0.00105402	0.000273473	0.000506586	0.000237361	0.000458884	9.92457e-05	0.000276269	8.62441e-05	9.96711e-05	0	0	0	0.0034599	0.00131268	0.00228624	0.00337947	0.00164956	0.000778816	0	8.3668e-05	8.76885e-05	0.000252101	9.0465e-05	9.70403e-05	0.00288649	0.00391265	0.00278479	0.00427481	0.00244117	0.00273504	0.000308769	9.44109e-05	0	0.000100685	0.000110889	0.000100918	0	0.000116347	0.000323992	0.000358777	0.000967305	0.000197006
k__Bacteria;p__Bacteroidetes;c__Bacteroidia;o__Bacteroidales;f__Bacteroidaceae;g__Bacteroides;s__3235	8.7943e-05	9.10913e-05	8.87548e-05	0.00018357	0	0	0	0	0	0	0	0.000368358	0.00103493	0.000697698	0.000946807	0.00127516	0.00230138	8.87154e-05	0.000393804	0	0.00024139	0.000183284	0.000692281	0.000171762	8.3668e-05	8.76885e-05	0.000504202	0.00018093	9.70403e-05	8.48969e-05	0.000272975	0	0.000101781	0	0	0.000514615	9.44109e-05	0.000109613	0	0	0.000100918	0	0	0	0	0	0
k__Bacteria;p__Bacteroidetes;c__Bacteroidia;o__Bacteroidales;f__Bacteroidaceae;g__Bacteroides;s__371	0	0	0	9.17852e-05	0	0	0	0	0	0	0	9.20895e-05	8.62441e-05	0	8.60733e-05	0	0	8.87154e-05	0.00124705	0	8.04635e-05	0	0.00017307	0.00103057	0.00217537	0.00131533	0.00201681	0.00244255	0.00194081	0	0	0	0	0	0.00034188	0.000617538	0.00122734	0.000767291	0.000704793	0.00110889	0.00171561	0.000111782	0.000116347	0	8.96941e-05	0	0
k__Bacteria;p__Bacteroidetes;c__Bacteroidia;o__Bacteroidales;f__Bacteroidaceae;g__Bacteroides;s__380	0	0	0	0	0	0	0	0	0	0	0	0.00147343	0.00232859	0.00179408	0.0025822	0.00337007	0.00240144	0	0.000262536	0	0	0	0	0.000171762	8.3668e-05	0	8.40336e-05	0	0	0	0	0	0	9.76467e-05	0	0.000102923	0	0	0	0	0.000100918	0	0	0	0	0	0
k__Bacteria;p__Bacteroidetes;c__Bacteroidia;o__Bacteroidales;f__Bacteroidaceae;g__Bacteroides;s__3895	0	0	0	0	0	0.00166886	0.00200547	0.00160419	0.00292745	0.00174376	0.00119095	0	0.000172488	0	0.00025822	0.000182166	0.00010006	8.87154e-05	0.000262536	0	0.00024139	9.16422e-05	0	8.58811e-05	0.000167336	8.76885e-05	0.000336134	0	9.70403e-05	8.48969e-05	0	8.70246e-05	0.000101781	9.76467e-05	0.00011396	0.000205846	0.000283233	0	0.000302054	0.000110889	0.000201837	0	0	0	0	0	0
k__Bacteria;p__Bacteroidetes;c__Bacteroidia;o__Bacteroidales;f__Bacteroidaceae;g__Bacteroides;s__4168	0.000351772	9.10913e-05	0.000266264	0.000367141	8.84721e-05	0.000263505	0.000182315	8.44309e-05	0.000474721	0	0	0.00193388	0.000948685	0.00129572	0.00197969	0.00273249	0.00330198	0.000266146	0.00150958	0.000457247	0.000321854	0.000183284	0	0.00249055	0.00276104	0.00324448	0.00277311	0.00253302	0.00300825	0.000933865	0.00100091	0.000609172	0.000305344	0.000683527	0.000569801	0.00123508	0.000944109	0.000657678	0.00151027	0.00110889	0.00100918	0	0.00034904	0	8.96941e-05	0	0
k__Bacteria;p__Bacteroidetes;c__Bacteroidia;o__Bacteroidales;f__Bacteroidaceae;g__Bacteroides;s__4459	0	0	8.87548e-05	0	0	0	0	0	7.91202e-05	0	9.92457e-05	0.0069988	0.00655455	0.00498355	0.00654157	0.00892613	0.00880528	0	6.5634e-05	0	0	0	0	0	0.000334672	0	0	0.00018093	0	0	9.09918e-05	0	0	0	0	0	0	0	0	0.000110889	0.000100918	0	0.000116347	0	0.000269082	0	0.000197006
k__Bacteria;p__Bacteroidetes;c__Bacteroidia;o__Bacteroidales;f__Bacteroidaceae;g__Bacteroides;s__4526	0.000527658	0.000910913	0.000976302	0.000642497	0.00106167	0	0	0	0	0	0	0.00589373	0.00603708	0.00627928	0.00576691	0.00610256	0.00820492	0.000532292	0.00144395	0.000731596	0.00104603	0.000458211	0.000605746	0.00077293	0.00083668	0.000964574	0.000672269	0.000814185	0.000388161	0.00144325	0.00236579	0.00139239	0.000814249	0.00205058	0.00307692	0.00421984	0.00396526	0.00361723	0.00332259	0.00487913	0.00393582	0.0165437	0.0109366	0.0113397	0.0134541	0.0101567	0.00975177
k__Bacteria;p__Bacteroidetes;c__Bacteroidia;o__Bacteroidales;f__Bacteroidaceae;g__Bacteroides;s__534	0	0	0	0	0	0	0	0	0	9.17768e-05	0	9.20895e-05	8.62441e-05	0	0	0.000364332	0	0	0.00229719	9.14495e-05	0	0	0	0.00412229	0.00594043	0.00745353	0.00453782	0.00588022	0.00621058	0	0	8.70246e-05	0	0	0	0.00380815	0.0034932	0.00328839	0.00231575	0.0021069	0.0022202	0	0	0.000161996	0	0	0
k__Bacteria;p__Bacteroidetes;c__Bacteroidia;o__Bacteroidales;f__Bacteroidaceae;g__Bacteroides;s__coprophilus	0.00510069	0.00300601	0.00284015	0.00394676	0.00371583	0	0	8.44309e-05	0	0	0.000297737	0	0	0	8.60733e-05	0	0	0	0	0	0.000160927	0	0	0	8.3668e-05	0	0	9.0465e-05	9.70403e-05	0	0	0	0	9.76467e-05	0.00011396	0.000102923	0	0	0.000100685	0.000110889	0.000100918	0	0	0	0	0	0
k__Bacteria;p__Bacteroidetes;c__Bacteroidia;o__Bacteroidales;f__Bacteroidaceae;g__Bacteroides;s__plebeius	0.000263829	9.10913e-05	0.00204136	9.17852e-05	0	8.78349e-05	0.000273473	8.44309e-05	7.91202e-05	0.000183554	0.000198491	0.180403	0.198103	0.156185	0.163453	0.176883	0.196318	0.026171	0.0243502	0.0196616	0.0290473	0.00632331	0.00623053	0.000429406	0.000669344	0.000175377	0.000252101	0.000271395	0.000291121	8.48969e-05	9.09918e-05	0.000261074	0	0.000195293	0	0	9.44109e-05	0.000219226	0.000100685	0.000110889	0.000100918	0.0159848	0.0167539	0.00793779	0.0123778	0.0120913	0.00650118
k__Bacteria;p__Bacteroidetes;c__Bacteroidia;o__Bacteroidales;f__Bacteroidaceae;g__Bacteroides;s__uniformis	0.00562835	0.00555657	0.00710038	0.00752639	0.00734318	0.0653491	0.0694622	0.062901	0.0708917	0.069475	0.0670901	0.0881297	0.0974558	0.0942888	0.100706	0.12788	0.141485	0.024308	0.0458125	0.0219479	0.0233344	0.018695	0.0186051	0.0468052	0.0498661	0.0576991	0.0489916	0.0483988	0.0550218	0.0438917	0.055778	0.0489078	0.0267684	0.0437457	0.0404558	0.0315974	0.0295506	0.0291571	0.0296013	0.0311599	0.0302755	0.000447127	0.000232693	0.000323992	0.000358777	0.000386922	9.85028e-05
k__Bacteria;p__Bacteroidetes;c__Bacteroidia;o__Bacteroidales;f__Porphyromonadaceae;g__Parabacteroides;s__3064	0	0	0.000355019	0	8.84721e-05	8.78349e-05	0	0	7.91202e-05	0	0	0.0157473	0.01768	0.0135553	0.015235	0.019765	0.0190114	0	0	0	0	0	0	8.58811e-05	0.000167336	0	8.40336e-05	0	0	8.48969e-05	0	0	0.000101781	0	0	0	0	0	0	0	0.000100918	0.0128549	0.0130308	0.0100437	0.00852094	0.00725479	0.00689519
k__Bacteria;p__Bacteroidetes;c__Bacteroidia;o__Bacteroidales;f__Porphyromonadaceae;g__Parabacteroides;s__775	0.000703544	0.00127528	0.000266264	0.00100964	0.000530833	0	0	0	0.00015824	0.000183554	0	0.00423612	0.00439845	0.00508323	0.00473403	0.00455415	0.00760456	0.00709723	0.0098451	0.00429813	0.00257483	0.00375733	0.00302873	0.00583992	0.00794846	0.00771659	0.00529412	0.00651348	0.00611354	0.00865948	0.0151956	0.0100078	0.00671756	0.00976467	0.00945869	0.000617538	9.44109e-05	0.00120574	0.000201369	0.000332668	0.000201837	0.00190029	0.00221059	0.00226794	0.00161449	0.00174115	0.00147754
k__Bacteria;p__Bacteroidetes;c__Bacteroidia;o__Bacteroidales;f__Porphyromonadaceae;g__Parabacteroides;s__distasonis	0.000615601	0.000455456	8.87548e-05	0.000734282	0.000707777	0.00606061	0.0047402	0.00650118	0.00609225	0.00780103	0.00714569	0.000276269	0.00103493	0.000299013	0.000430367	0.000182166	0.00020012	0.00239532	0.00544762	0.00137174	0.00104603	0.00146628	0.00164417	0.00687049	0.00786479	0.00850579	0.00403361	0.00660394	0.00883066	0.00831989	0.0143767	0.00896354	0.00804071	0.00790938	0.00672365	0.00349938	0.00415408	0.00482297	0.0039267	0.00465735	0.00353214	0.00223564	0.00244328	0.00145796	0.00143511	0.00135423	0.00147754
k__Bacteria;p__Bacteroidetes;c__Bacteroidia;o__Bacteroidales;f__Prevotellaceae;g__Prevotella;s__105	0	0	0	0	0	0	0.000182315	0	0	0	0	0	0	0	0	0	0	0	0	0	0	0	0	0	0	8.76885e-05	0	0	0	0.00203752	0.00272975	0.00252371	0.00254453	0.00302705	0.00376068	0	0	0	0	0	0	0	0	0	0	0	0
k__Bacteria;p__Bacteroidetes;c__Bacteroidia;o__Bacteroidales;f__Prevotellaceae;g__Prevotella;s__2152	0	0	0	0	0	0	0	0	0	0	0	0	0	0	0	0	0	0	0	0	0	0	0	0	0	0	0	0	0	0	0	0	0	0	0	0	0	0	0	0	0	0.000894254	0	0.00259193	0.000627859	0.000870575	0.000689519
k__Bacteria;p__Bacteroidetes;c__Bacteroidia;o__Bacteroidales;f__Prevotellaceae;g__Prevotella;s__97	0	0	0	0	0	0	0	0	0	0.00027533	0	0	0	0	0	0	0	0	0	0	0	0	0	0.000343525	0	0	8.40336e-05	0	0	0	0	0	0	0	0	0	0	0	0	0	0	0.0114017	0.0123328	0.0136076	0.00986636	0.011124	0.00788022
k__Bacteria;p__Bacteroidetes;c__Bacteroidia;o__Bacteroidales;f__Prevotellaceae;g__Prevotella;s__copri	0.660188	0.645473	0.635395	0.571179	0.604264	0.000263505	0	0.000253293	0.000237361	0.000183554	9.92457e-05	0.000276269	0.000258732	0	0	0.000273249	0.00010006	0.187189	0.0524416	0.0643804	0.0923721	0.0494868	0.0526999	0.00077293	0	0.000350754	0.000504202	0.00018093	0.000485201	0.129383	0.113012	0.12166	0.279288	0.163754	0.122735	0.000205846	0	0	0.000302054	0.000221779	0.000201837	0.0356584	0.0262944	0.0257573	0.0280743	0.0245695	0.0187155
k__Bacteria;p__Bacteroidetes;c__Bacteroidia;o__Bacteroidales;f__Prevotellaceae;g__Prevotella;s__stercorea	0	0	0	0	0	0	0	0	0	0	0	0	0	9.96711e-05	8.60733e-05	0	0	0	0	0	0	0	0	0	0	0	0	0	0	0.0052636	0.00800728	0.00330694	0.0137405	0.00576116	0.0034188	0	0	0	0	0.000110889	0	0	0	0	0	0	0
k__Bacteria;p__Bacteroidetes;c__Bacteroidia;o__Bacteroidales;f__Rikenellaceae;g__;s__2611	0	9.10913e-05	0.00017751	0	0	0	0	0	7.91202e-05	0	0	0.0111428	0.0137991	0.0112628	0.0160096	0.0158484	0.0192115	0	0	0	0.00024139	0	0	8.58811e-05	0	0	0.000336134	0	0	0	0	0	0.000101781	0	0	0.000102923	9.44109e-05	0.000438452	0.000302054	0.000110889	0.000403673	0.00435949	0.00558464	0.0038879	0.00340838	0.00483653	0.00472813
k__Bacteria;p__Bacteroidetes;c__Bacteroidia;o__Bacteroidales;f__Rikenellaceae;g__;s__3699	0.00949785	0.011022	0.00994053	0.0115649	0.011236	0.0467282	0.0349134	0.0370652	0.0447029	0.0504772	0.0425764	0.0349019	0.0426908	0.0468454	0.0490618	0.0448128	0.0540324	0.0151703	0.0171961	0.0128944	0.0130351	0.00668988	0.00726895	0.0307454	0.0326305	0.0368292	0.0340336	0.0298534	0.0310529	0.0053485	0.0066424	0.00765817	0.00437659	0.00351528	0.00581197	0.029436	0.0265295	0.0243341	0.0239629	0.0233976	0.0241195	0.012296	0.0179174	0.0124737	0.0134541	0.0127684	0.00847124
k__Bacteria;p__Bacteroidetes;c__Bacteroidia;o__Bacteroidales;f__Rikenellaceae;g__;s__3832	8.7943e-05	0.000273274	0.00017751	9.17852e-05	8.84721e-05	0.000614844	0.000273473	0.000168862	0.00102856	0.000550661	0.000793966	0.000368358	0.00112117	0.000996711	0.00103288	0.000364332	0.00130078	0.000443577	0.00105014	0.00155464	0.000563244	0.00109971	0.000865351	0.00077293	0.00125502	0.00105226	0.00134454	0.000271395	0.00213489	0.000254691	9.09918e-05	0.000174049	0	9.76467e-05	0	0.00154385	0.000566465	0.000438452	0.000604108	0.000665336	0.000706428	0.00100604	0.00034904	0.000647983	0.000448471	0.000290192	9.85028e-05
k__Bacteria;p__Bacteroidetes;c__Bacteroidia;o__Bacteroidales;f__Rikenellaceae;g__;s__3949	0	0	0	0	0	0	0	0	0	0	0	0	0	0	0	0	0	0	0	0	0	0	0	0	0	0	0	0	0	0	0	0	0	0	0	0	0	0	0	0	0	0.0107311	0.0141943	0.0142556	0.0135438	0.012188	0.00955477
k__Bacteria;p__Bacteroidetes;c__Bacteroidia;o__Bacteroidales;f__Rikenellaceae;g__;s__4276	0.000527658	0.000364365	0.000266264	0.000734282	0.000884721	0	0	0	0	9.17768e-05	0	0	0.000172488	0.000199342	8.60733e-05	0.000182166	0.00020012	0.0023066	0.00413494	0.00283493	0.00233344	0.00513196	0.00510557	0.000257643	8.3668e-05	0.000701508	8.40336e-05	0.000271395	0	8.48969e-05	0	8.70246e-05	0	0.000195293	0	0.001338	0.00151057	0.0016442	0.00161095	0.000665336	0.00171561	0.000223564	0.00069808	0	0	0.000193461	9.85028e-05
k__Bacteria;p__Bacteroidetes;c__Bacteroidia;o__Bacteroidales;f__S24-7;g__;s__2918	0	0	0	0	0	8.78349e-05	0	0	0	0	0	9.20895e-05	8.62441e-05	9.96711e-05	0	0	0.00010006	0.0149042	0.0128643	0.0141747	0.0135179	0.0128299	0.0108169	8.58811e-05	8.3668e-05	0	0.000168067	0	0	8.48969e-05	0	0	0	9.76467e-05	0	0	0	0	0	0	0	0	0	0	0	0	0
k__Bacteria;p__Bacteroidetes;c__Bacteroidia;o__Bacteroidales;f__[Barnesiellaceae];g__;s__1213	0	0	0	0	8.84721e-05	0	0	0	0	0	0	0	0	0	0	0	0	0	6.5634e-05	0	0	0	0	0.000171762	0.00041834	0.000175377	8.40336e-05	0	9.70403e-05	0.000169794	0.000454959	8.70246e-05	0.000305344	0.000195293	0.00011396	0	0	0	0	0	0	0.00111782	0.00232693	0.00307792	0.00269082	0.000193461	0.00118203
k__Bacteria;p__Bacteroidetes;c__Bacteroidia;o__Bacteroidales;f__[Barnesiellaceae];g__;s__647	0.0012312	0.00118419	0.00106506	0.000458926	0.000973193	0	0	0.000168862	0	0	9.92457e-05	0.00653836	0.00871065	0.00598027	0.00964021	0.00919938	0.0122073	0.00275018	0.00400368	0.00292638	0.00297715	0.00146628	0.00164417	0.00206115	0.00251004	0.00219221	0.00243697	0.00244255	0.00164968	0.000509381	0.00127389	0.000522148	0.000712468	0.00117176	0.000797721	0.00174969	0.00132175	0.00219226	0.00171164	0.000554447	0.00161469	0.00312989	0.0017452	0.0038879	0.00215266	0.000967305	0.00128054
k__Bacteria;p__Bacteroidetes;c__Bacteroidia;o__Bacteroidales;f__[Odoribacteraceae];g__Butyricimonas;s__2879	0.00087943	0.000455456	0.000355019	0.000458926	8.84721e-05	0	0	0	0.00015824	0	0	0.000460448	0.00129366	0.0013954	0.00103288	0.00191274	0.00110066	0.00177431	0.00177212	0.00173754	0.00104603	0.000549853	0.000778816	0.0027482	0.00217537	0.00271834	0.00252101	0.00162837	0.00310529	0.00118856	0.00172884	0.00139239	0.0016285	0.000488234	0.000911681	0.001338	0.00198263	0.00175381	0.00161095	0.00199601	0.00252296	0.00301811	0.00279232	0.00323992	0.00233205	0.00280518	0.00246257
k__Bacteria;p__Bacteroidetes;c__Bacteroidia;o__Bacteroidales;f__[Odoribacteraceae];g__Odoribacter;s__350	0.00149503	0.000637639	0.000887548	0.00100964	0.00150403	0.00281072	0.001732	0.00346167	0.00300657	0.00302863	0.0023819	0.00497283	0.0037085	0.00348849	0.00249613	0.0042809	0.00480288	0.00239532	0.00137831	0.00109739	0.0017702	0	0.000346141	0.00231879	0.0020917	0.00298141	0.00277311	0.00271395	0.00194081	0.0028016	0.00527753	0.00234966	0.00223919	0.00331999	0.0022792	0.00154385	0.00245468	0.0025211	0.00211438	0.00144156	0.00242204	0.00290633	0.00383944	0.00242994	0.00340838	0.00251499	0.000591017
k__Bacteria;p__Bacteroidetes;c__Bacteroidia;o__Bacteroidales;f__[Paraprevotellaceae];g__Paraprevotella;s__4467	0	0	0	9.17852e-05	0	0	0	8.44309e-05	0	0	0	0	8.62441e-05	0	0	0	0	0.000177431	0.00249409	9.14495e-05	0	0	0	0.00558227	0.00493641	0.00420905	0.00571429	0.00316627	0.00582242	0.00382036	0.00673339	0.00443826	0.003257	0.00380822	0.00478632	0	0	0	0	0	0	0.00268276	0.00209424	0.00275393	0.00251144	0.00154769	0.00295508
k__Bacteria;p__Bacteroidetes;c__Bacteroidia;o__Bacteroidales;f__[Paraprevotellaceae];g__[Prevotella];s__3079	8.7943e-05	0	0	0	0	0	0	0	0	9.17768e-05	9.92457e-05	0	0	0.000299013	0	0	0	0	0	0	0	0	0	0	0	8.76885e-05	0	0	0	0	0	0	0	0	0	0.0101894	0.0114237	0.0110709	0.0121828	0.0113107	0.0122111	0	0	0	0	0	0
k__Bacteria;p__Firmicutes;c__Bacilli;o__Lactobacillales;f__Lactobacillaceae;g__Lactobacillus;s__ruminis	0	0	0	0	0	0.0151954	0.0275296	0.0141844	0.0155867	0.0161527	0.0175665	9.20895e-05	0.000172488	0	0	9.1083e-05	0	8.87154e-05	0	0	8.04635e-05	0	0	0	0	0	8.40336e-05	0	9.70403e-05	0	9.09918e-05	0	0	0	0	0	9.44109e-05	0	0	0.000110889	0.000100918	0	0	0	0	0	0
k__Bacteria;p__Firmicutes;c__Bacilli;o__Lactobacillales;f__Streptococcaceae;g__Streptococcus;s__649	0.000791487	0.00154855	0.000710038	0.00100964	0.000973193	0.00254721	0.00309936	0.00143533	0.00174064	0.0027533	0.00218341	0.00313104	0.00206986	0.00408651	0.00137717	0.00191274	0.00190114	0.000532292	0.000262536	0.000548697	0.000402317	0.00119135	0.000692281	0.00163174	0.00100402	0.00140302	0.00159664	0.00108558	0.000776322	0.000424484	0.000272975	0.000348099	0.00122137	0.00117176	0.000797721	0.000617538	0.000472054	0.000657678	0.000503423	0.000221779	0.000100918	0.000782473	0.00069808	0	0.000269082	0.000483653	0.000492514
k__Bacteria;p__Firmicutes;c__Bacilli;o__Turicibacterales;f__Turicibacteraceae;g__Turicibacter;s__3663	0	0	0	0	0	0	9.11577e-05	0	7.91202e-05	0	0	0.000828806	8.62441e-05	0.000398684	0.00025822	0.000364332	0.00010006	0	0.000131268	0	0	0	8.65351e-05	0.00154586	0.0018407	0.00210452	0.00226891	0.00226162	0.00194081	0	0	0	0.000101781	9.76467e-05	0	0.000308769	0.000283233	0.000109613	0.000201369	0.000221779	0.000706428	0.00693047	0.00616638	0.0076138	0.00690645	0.00851228	0.00896375
k__Bacteria;p__Firmicutes;c__Clostridia;o__;f__;g__;s__2278	0	0	0	0	0	0	0	0	0	9.17768e-05	9.92457e-05	0	8.62441e-05	0	0	9.1083e-05	0	0.000177431	0.000196902	0	8.04635e-05	0	0.000346141	0	0	0	8.40336e-05	0	0	0.0123949	0.0130118	0.010704	0.00956743	0.0115223	0.0119658	0.00432277	0.00726964	0.00811137	0.00503423	0.00754047	0.00655969	0.000223564	0.000581734	0.000647983	0.000358777	0.000386922	0.000295508
k__Bacteria;p__Firmicutes;c__Clostridia;o__;f__;g__;s__235	0	0	0	0	0	0.00158103	0.00209663	0.00151976	0.00150328	0.00165198	0.00129019	0	0	0	0	0	0	0	0	0	0	0	0	8.58811e-05	0.000251004	0	8.40336e-05	0.00018093	9.70403e-05	0	0	0	0	0	0	0.000823384	0.000377644	0.000328839	0.000100685	0.000221779	0.000100918	0	0	0	0	0	0
k__Bacteria;p__Firmicutes;c__Clostridia;o__;f__;g__;s__2636	0.000263829	0.000637639	0.000621283	0.000458926	0.00141555	8.78349e-05	0	0	0.000791202	9.17768e-05	0.000198491	0.000184179	8.62441e-05	0	0.00025822	0	0	0.00319375	0.000853242	0.00128029	0.00128742	0.00155792	0.00190377	8.58811e-05	8.3668e-05	0.000438443	0.000252101	0	0	0.00203752	0.00145587	0.00226264	0.00173028	0.00136705	0.00250712	0.00205846	0.00377644	0.00219226	0.00171164	0.0031049	0.00171561	0.0012296	0.000930774	0.00113397	0.00116602	0.000870575	0.00157604
k__Bacteria;p__Firmicutes;c__Clostridia;o__;f__;g__;s__3795	0.00167092	0.001002	0.00142008	0.00156035	0.00123861	0.000702679	0.00100273	0.00160419	0.000949442	0.000917768	0.000496229	0.000460448	0.000258732	0.000299013	0.00025822	9.1083e-05	0.00020012	8.87154e-05	0.000262536	0.000182899	0.00024139	0.000366569	0.000432676	0.00498111	0.00242637	0.00368292	0.00260504	0.00307581	0.00232897	0.00602768	0.00382166	0.00652685	0.00478372	0.00576116	0.00490028	0.002676	0.00339879	0.00306917	0.00372533	0.00554447	0.00433949	0.00156495	0.00104712	0.00210595	0.00170419	0.00183788	0.00206856
k__Bacteria;p__Firmicutes;c__Clostridia;o__Clostridiales;f__;g__;s__1711	0	0	0	0	0	0	0	0	0	0	0	0	0	0	0	0	0	0	0	0	0	0	0	0	0	0	0	0	0	0.000254691	0.00127389	0	0.000101781	0.000195293	0.000797721	0.000823384	0.000377644	0.000219226	0.000201369	0.000221779	0.000100918	0.00335345	0.00407213	0.00259193	0.00358777	0.00299865	0.00295508
k__Bacteria;p__Firmicutes;c__Clostridia;o__Clostridiales;f__;g__;s__1845	0.000175886	0.00136637	0.000443774	0.000826067	0.00115014	0	0	0	7.91202e-05	0	9.92457e-05	0.000736716	0.00112117	0.00089704	0.000688587	0.000364332	0.00060036	0.0034599	0.00360987	0.00420668	0.0041841	0.00366569	0.00346141	0.000429406	0.00041834	0.000526131	0.000420168	0.00018093	0.000194081	0.0026318	0.0033667	0.00417718	0.00244275	0.00302705	0.00421652	0.000926307	0.000283233	0.000876905	0.00120822	0.000998004	0.00060551	0.00447127	0.00418848	0.00534586	0.00340838	0.0057071	0.00433412
k__Bacteria;p__Firmicutes;c__Clostridia;o__Clostridiales;f__;g__;s__2068	0	0	0	0	0	0	0	0	0	0	0	0	0	9.96711e-05	0	0	0	0	0	0	0	0	0	0	0	0	0	0	0	0.000594278	9.09918e-05	0.000261074	0.000305344	9.76467e-05	0	0	0	0	0	0	0	0.00268276	0.00337405	0.00210595	0.00179388	0.00203134	0.00265957
k__Bacteria;p__Firmicutes;c__Clostridia;o__Clostridiales;f__;g__;s__250	8.7943e-05	0.000273274	0.000710038	0.000458926	0.000353888	0	0	0.000253293	0	0	0	0.0225619	0.0199224	0.0249178	0.021174	0.0224975	0.0111067	0.0092264	0.0118798	0.0164609	0.0155294	0.0158541	0.0166147	0	0	0	8.40336e-05	0	0.000194081	0.000509381	0.000909918	0.000609172	0.000407125	0.000488234	0.000911681	0.042816	0.0499434	0.038255	0.0435965	0.0381459	0.0398628	0.000223564	0.00069808	0.00129597	0.000896941	0.000870575	0.000886525
k__Bacteria;p__Firmicutes;c__Clostridia;o__Clostridiales;f__;g__;s__2754	0	0	0	0	0	0	0	0	0	0	0	0	0	0	0	0	0	0	0	0	0	0	0	0	0	0	0	0	0	0	0.000454959	0.000609172	0.000203562	0	0.00034188	0.000102923	0.000188822	0.000548065	0.000100685	0.000332668	0	0.00312989	0.00453752	0.00275393	0.00179388	0.00270845	0.00256107
k__Bacteria;p__Firmicutes;c__Clostridia;o__Clostridiales;f__;g__;s__917	0	0	0	0	0	0	0	0	0	0	0	0	0	0	0	0	0	0	0	0	0	0	0	0	0	0	0	0	0	0	0	0	0	0	0	0.000205846	0.000377644	0.000109613	0.000201369	0	0.000403673	0.00100604	0.00151251	0.00161996	0.00161449	0.00203134	0.00265957
k__Bacteria;p__Firmicutes;c__Clostridia;o__Clostridiales;f__Catabacteriaceae;g__;s__1185	0	0	0.00017751	0	0	0	0	0	0	0	0	0	0	0	0	0	0	0.00106458	0.00118141	0.00118884	0.000643708	0.00109971	0.000865351	0.000171762	0	8.76885e-05	0	0	0	0.000509381	0.00100091	0.000261074	0.000407125	0.000976467	0.000569801	0.00236723	0.00377644	0.00274033	0.00251712	0.00166334	0.00333031	0.0270512	0.0264107	0.0283493	0.0247556	0.033372	0.0271868
k__Bacteria;p__Firmicutes;c__Clostridia;o__Clostridiales;f__Catabacteriaceae;g__;s__2028	0	0	0	0	0	0	0	0	0	0	0	0	0	0	0	0	0	0	0	0	0	0	0	0	0	0	0	0	0	0	0	0	0	0	0	0	0	0	0	0	0	0.00447127	0.00407213	0.00404989	0.00421562	0.00386922	0.00384161
k__Bacteria;p__Firmicutes;c__Clostridia;o__Clostridiales;f__Catabacteriaceae;g__;s__2265	0	0	0	0	0	0	0	0	0	0	0	0	0	0	0	0	0	0	0	0	0	0	0	0	0	0	0	0	0	0	0	0	0	0	0	0	0	0	0	0	0	0.000894254	0.00116347	0.00453588	0.00206297	0.00174115	0.00226556
k__Bacteria;p__Firmicutes;c__Clostridia;o__Clostridiales;f__Catabacteriaceae;g__;s__3688	0.000791487	0.000455456	8.87548e-05	0.000550711	0.000973193	0	0	0	0	0	0	0	0	0.000199342	0	0	0	0	0	0	0	0	0	0.000429406	0	0	0.000168067	0	0	0.00509381	0.00509554	0.00330694	0.00173028	0.0029294	0.00125356	0.00226431	0.0043429	0.00230187	0.00312122	0.00377024	0.00322939	0.046613	0.0437464	0.0498947	0.0461028	0.0538789	0.052305
k__Bacteria;p__Firmicutes;c__Clostridia;o__Clostridiales;f__Clostridiaceae;g__;s__1853	0	0	0	0	0	0	0	0	0	0	0	0	0	0	0	0	0	0	0	0	0	0	0	0	0	0	0	0	0	0	0	0	0	0	0	0	0	0	0	0	0	0.00145316	0.000465387	0.00291592	0.000627859	0.000870575	0.000788022
k__Bacteria;p__Firmicutes;c__Clostridia;o__Clostridiales;f__Clostridiaceae;g__;s__4649	0	0.000182183	0	0	0.000619305	0	0	0	0	0	0	0.000184179	0.00043122	0.000498355	0.00025822	0.000273249	0.00010006	0.0011533	0.000590706	0.00192044	0.00112649	0.00247434	0.00224991	0.000601168	0.000334672	0.000350754	0.000252101	0.00036186	0	8.48969e-05	0.000454959	0.000435123	0.000203562	0.000488234	0.000569801	0.000823384	0.000849698	0.000876905	0.000604108	0.000554447	0.000504592	0.00402414	0.00279232	0.00469788	0.0031393	0.00377249	0.00443262
k__Bacteria;p__Firmicutes;c__Clostridia;o__Clostridiales;f__Lachnospiraceae;g__;s__1147	0.000967373	0.00163964	0.00168634	0.00100964	0.0015925	0.000966184	0.00191431	0.0024485	0.00284833	0.00165198	0.0023819	0.00101298	0.00163864	0.000598027	0.000344293	0.000819747	0.00060036	0.000266146	0.000721974	0.000365798	0.000160927	0	0.00017307	0.000687049	0.00150602	0.00122764	0.00092437	0.0015379	0.000970403	0.0027167	0.000909918	0.00269776	0.00335878	0.00244117	0.0017094	0.002676	0.00311556	0.00306917	0.00251712	0.00232868	0.00211929	0.00100604	0.00104712	0.000485987	0.000538165	0.000967305	0.000689519
k__Bacteria;p__Firmicutes;c__Clostridia;o__Clostridiales;f__Lachnospiraceae;g__;s__1421	0.000527658	0.000455456	0.00159759	0.00165213	0.00132708	0	9.11577e-05	0	0	0	0	0.00469657	0.00310479	0.00508323	0.00568084	0.00555606	0.00270162	0	0.000131268	9.14495e-05	8.04635e-05	0	0.000259605	0.00111645	0.000167336	8.76885e-05	0.000168067	0.000271395	0.000485201	0.000254691	0.0010919	0.000435123	0.000508906	0.0014647	0.000569801	0.0049403	0.00528701	0.00438452	0.00422876	0.00354846	0.00454133	0.0172144	0.0182664	0.0202495	0.0209884	0.0216676	0.0218676
k__Bacteria;p__Firmicutes;c__Clostridia;o__Clostridiales;f__Lachnospiraceae;g__;s__2189	0.000263829	0.000364365	0.000621283	0.000458926	0.000796249	0	0	0	0	0	0	0	0	0	0	0	0	0.000621008	0.000459438	0.00219479	0.00112649	0.00183284	0.00112496	0	0	8.76885e-05	0	0	0	0	0	0	0	0	0	0	0	0	0.000100685	0	0	0.00312989	0.00244328	0.00242994	0.0031393	0.00270845	0.00305359
k__Bacteria;p__Firmicutes;c__Clostridia;o__Clostridiales;f__Lachnospiraceae;g__;s__2259	0.00228652	0.00245946	0.00346144	0.00220285	0.00336194	0	9.11577e-05	0.000168862	0.00015824	0.000183554	9.92457e-05	0.0017497	0.000172488	0.000797369	0.000602513	0.000728664	0.00080048	0.000177431	0.000721974	0.000365798	8.04635e-05	9.16422e-05	0.000259605	0.00266232	0.00225904	0.00192915	0.00210084	0.00307581	0.00174672	0.00365056	0.00318471	0.00365503	0.00386768	0.0045894	0.00490028	0.00349938	0.00358761	0.00328839	0.00422876	0.00421379	0.0038349	0.00134138	0.00209424	0.00210595	0.00161449	0.00183788	0.000985028
k__Bacteria;p__Firmicutes;c__Clostridia;o__Clostridiales;f__Lachnospiraceae;g__;s__2274	0.00334183	0.00355256	0.00213011	0.00367141	0.00309652	0.00386473	0.00227894	0.00227964	0.00284833	0.00201909	0.00267963	0.00589373	0.00698577	0.00568125	0.00404545	0.00409873	0.00240144	0.00487935	0.00492255	0.00640146	0.00860959	0.00403226	0.00259605	0.00541051	0.00326305	0.00578744	0.00756303	0.00823231	0.00524017	0.00356567	0.00136488	0.00217562	0.00274809	0.00390587	0.00125356	0.00669	0.00708082	0.00734408	0.00382602	0.00587713	0.0060551	0.00145316	0.000814427	0.000161996	0.00125572	0.000870575	0.000788022
k__Bacteria;p__Firmicutes;c__Clostridia;o__Clostridiales;f__Lachnospiraceae;g__;s__2395	0.0018468	0.0010931	0.0017751	0.00211106	0.003185	0.000790514	0.000546946	0.000506586	0.000791202	0.00027533	0.000496229	0.000920895	0.00103493	0.000996711	0.000430367	0.00091083	0.00080048	0.000621008	0.00065634	0.00100594	0.000965562	0.000733138	0.00103842	0.00352113	0.00384873	0.00289372	0.00327731	0.00379953	0.00359049	0.00288649	0.00172884	0.00182752	0.00234097	0.00312469	0.00319088	0.00648415	0.00415408	0.0050422	0.00432944	0.00343757	0.00464224	0.00391236	0.00267597	0.0037259	0.00511257	0.00270845	0.0034476
k__Bacteria;p__Firmicutes;c__Clostridia;o__Clostridiales;f__Lachnospiraceae;g__;s__2537	0.000263829	0.000273274	0.000443774	0.000550711	0.000707777	0.00114185	0.000546946	0.00118203	0.00150328	0.000734214	0.000595474	0.000368358	0.00146615	0.000598027	0.00051644	0.000546498	0.00010006	0.000621008	0.00065634	0.000640146	0.000724171	0.000641496	0.00129803	0.000687049	0.000502008	0.00061382	0.000588235	0.000814185	0.000776322	0.000339587	9.09918e-05	0.000261074	0.000814249	0.00058588	0.00011396	0.0269658	0.020676	0.0190727	0.0262787	0.0247283	0.0254314	0.00458305	0.00570099	0.00421189	0.00681675	0.00522345	0.00679669
k__Bacteria;p__Firmicutes;c__Clostridia;o__Clostridiales;f__Lachnospiraceae;g__;s__2851	0.00536452	0.00464565	0.00630159	0.00908674	0.00734318	0.00729029	0.00793072	0.00675447	0.00712082	0.0063326	0.0069472	0.0125242	0.0114705	0.0110635	0.0111895	0.01093	0.00530318	0.013396	0.0132581	0.0177412	0.0125523	0.0306085	0.0252683	0.0177774	0.0174029	0.0193792	0.0206723	0.0160123	0.0204755	0.0309025	0.033667	0.0375946	0.0258524	0.034274	0.0348718	0.0183203	0.0214313	0.0235668	0.0221506	0.022067	0.0225048	0.0269394	0.0264107	0.0218694	0.0306754	0.0257303	0.034476
k__Bacteria;p__Firmicutes;c__Clostridia;o__Clostridiales;f__Lachnospiraceae;g__;s__3323	0.00729927	0.00710512	0.00763291	0.00752639	0.00743166	0.00447958	0.00510483	0.00540358	0.00411425	0.00504772	0.00615324	0.00561746	0.00534713	0.00528257	0.00559477	0.00437198	0.00520312	0.00904897	0.00800735	0.00969364	0.0118281	0.0106305	0.0108169	0.00111645	0.00117135	0.00113995	0.00159664	0.0015379	0.00126152	0.0100178	0.00837125	0.014185	0.0119084	0.0124011	0.0139031	0.0137917	0.0114237	0.0111805	0.00926299	0.0115325	0.0102937	0.0217975	0.017801	0.0179815	0.0206297	0.0177017	0.0155634
k__Bacteria;p__Firmicutes;c__Clostridia;o__Clostridiales;f__Lachnospiraceae;g__;s__3457	0.00114326	0.00200401	0.000621283	0.000550711	0.000973193	0.000527009	0.000638104	0.00118203	0.00102856	0.000642438	0.0010917	0.000644627	0.00120742	0.000498355	0.000946807	0.000637581	0.00020012	0.00124202	0.00131268	0.00210334	0.00362086	0.000733138	0.00138456	0.000687049	0.00150602	0.000350754	0.000756303	0.0015379	0.00106744	0.00195263	0.00327571	0.00234966	0.00173028	0.00195293	0.00216524	0.00216138	0.00339879	0.00274033	0.00221506	0.00332668	0.00232112	0.00134138	0.000814427	0.00113397	0.000448471	0.000677114	0.000886525
k__Bacteria;p__Firmicutes;c__Clostridia;o__Clostridiales;f__Lachnospiraceae;g__;s__3824	0	0	0	0	0	0	0	0	0	0	0	0	0	0	0	0	0	0	0	0	0	0	0	0.000257643	0	0	0.000168067	0	0	0	0	0	0	0	0	0	0	0	0	0	0	0.0229153	0.0328098	0.0264053	0.0233205	0.0255369	0.017632
k__Bacteria;p__Firmicutes;c__Clostridia;o__Clostridiales;f__Lachnospiraceae;g__;s__3872	0.00905813	0.00910913	0.0084317	0.0142267	0.0115898	0.029776	0.0329079	0.0301418	0.025002	0.0280837	0.0301707	0.00460448	0.00224235	0.00438553	0.00585299	0.00355224	0.00340204	0.00408091	0.00446311	0.00658436	0.00498874	0.00916422	0.00692281	0.00979045	0.00878514	0.011838	0.0109244	0.0117604	0.0114508	0.0128194	0.0164695	0.0163606	0.0116031	0.0162094	0.0175499	0.00226431	0.0026435	0.00317878	0.0026178	0.00266134	0.00242204	0.00827185	0.00744619	0.00534586	0.007624	0.0102534	0.00896375
k__Bacteria;p__Firmicutes;c__Clostridia;o__Clostridiales;f__Lachnospiraceae;g__;s__4539	0.000791487	0.00145746	0.000798793	0.00165213	0.00150403	0	0	8.44309e-05	0	9.17768e-05	0	0.000736716	0.000862441	0.000398684	0.00077466	0.000546498	0.00020012	0.00150816	0.000787608	0.00155464	0.00289668	0.00155792	0.00181724	0.00154586	0.00117135	0.00140302	0.000756303	0.00090465	0.000582242	0.000509381	0.000363967	0.000696197	0.000712468	0.000195293	0.000911681	0.00123508	0.000944109	0.000767291	0.00140959	0.000443557	0.000807347	0.000782473	0.000814427	0.000809979	0.000448471	9.67305e-05	9.85028e-05
k__Bacteria;p__Firmicutes;c__Clostridia;o__Clostridiales;f__Lachnospiraceae;g__;s__4804	0	0	0	0	0	0	0	0	0	0	9.92457e-05	0	0	0	8.60733e-05	9.1083e-05	0	8.87154e-05	0.000196902	9.14495e-05	0.00024139	0.000458211	8.65351e-05	0	0	0	0	0	0	0	0	0	0	0	0	0.00298477	0.00132175	0.0066864	0.00302054	0.00199601	0.0027248	0.000782473	0.00034904	0	0.00143511	0.000870575	0.000985028
k__Bacteria;p__Firmicutes;c__Clostridia;o__Clostridiales;f__Lachnospiraceae;g__;s__7	0.000791487	0.00118419	0.000976302	0.00165213	0.00141555	0	0	0	0	0	0	0.000460448	0.000603708	0.000299013	0.000430367	0.000273249	0.0005003	0.000266146	0.00032817	0.000365798	8.04635e-05	0.000366569	0.000605746	0.000858811	0.00083668	0.00113995	0.00226891	0.00162837	0.00164968	0.00611257	0.00382166	0.00426421	0.00254453	0.00341763	0.00626781	0.00442569	0.00132175	0.00745369	0.00453081	0.00321579	0.00262388	0.00480662	0.00709715	0.00404989	0.00583012	0.00473979	0.00925926
k__Bacteria;p__Firmicutes;c__Clostridia;o__Clostridiales;f__Lachnospiraceae;g__;s__812	0.000439715	0.00072873	0.000443774	0.00100964	0.000353888	8.78349e-05	0.000273473	8.44309e-05	0.000316481	9.17768e-05	0.000198491	0.000736716	0.00043122	0.00119605	0.000172147	0.000637581	0.00010006	0.00133073	0.00105014	0.00146319	0.0017702	0.00210777	0.00181724	0.000601168	0.000167336	0.00140302	0.000588235	0.00036186	0.000776322	0.0028016	0.00191083	0.00443826	0.00173028	0.00283175	0.00319088	0.00216138	0.0026435	0.00153458	0.0026178	0.00288312	0.0022202	0.000782473	0.00151251	0.00242994	0.000807247	0.00174115	0.00187155
k__Bacteria;p__Firmicutes;c__Clostridia;o__Clostridiales;f__Lachnospiraceae;g__Anaerostipes;s__3612	0	0	0	0	0	0	0	0	0	0	0	0	0	0	8.60733e-05	0.000182166	0	0	6.5634e-05	0.000274348	0	0	0.00017307	0.000515287	0.00125502	0.000438443	0.00134454	0.000995115	0.00194081	0.00178283	0.00300273	0.00226264	0.00203562	0.00302705	0.00296296	0.00298477	0.00207704	0.00241149	0.00332259	0.00255045	0.00191745	0.0024592	0.00267597	0.00275393	0.00143511	0.00174115	0.00285658
k__Bacteria;p__Firmicutes;c__Clostridia;o__Clostridiales;f__Lachnospiraceae;g__Blautia;s__1916	8.7943e-05	0	0	0.000367141	0.000176944	0.000263505	9.11577e-05	0.000168862	0	9.17768e-05	0.000198491	0.000368358	0.000172488	0	0.000430367	0.000273249	0.00030018	0.00106458	0.00118141	0.00173754	0.00104603	0.00192449	0.00233645	0	0.000167336	0	0.000168067	9.0465e-05	9.70403e-05	0.000339587	0.000454959	0.000174049	0.000101781	0	0.00011396	0.000205846	0.000188822	0.000438452	0.000100685	0.000665336	0.000302755	0.000223564	0	0.000161996	8.96941e-05	0	0.000394011
k__Bacteria;p__Firmicutes;c__Clostridia;o__Clostridiales;f__Lachnospiraceae;g__Blautia;s__1998	0.032451	0.0396247	0.0454424	0.0456173	0.0422012	0.0630654	0.09134	0.115333	0.0889311	0.0776432	0.0670901	0.0906161	0.0744286	0.0746536	0.0659322	0.057109	0.0432259	0.0495919	0.0487004	0.0634659	0.0745092	0.0730389	0.0767567	0.107867	0.0957999	0.0912838	0.099916	0.0937217	0.0875303	0.0430427	0.0317561	0.0485597	0.0547583	0.0449175	0.0520798	0.0463154	0.0494713	0.0689466	0.0574909	0.049124	0.0499546	0.01129	0.014078	0.0108537	0.012916	0.00851228	0.0108353
k__Bacteria;p__Firmicutes;c__Clostridia;o__Clostridiales;f__Lachnospiraceae;g__Blautia;s__3343	0.00342978	0.00428129	0.00479276	0.00660854	0.00513138	0.0138779	0.0135825	0.0136778	0.0127383	0.011105	0.0141921	0.00644627	0.00638206	0.00697698	0.00800482	0.0042809	0.00420252	0.00674237	0.00485692	0.00804755	0.00643708	0.00898094	0.0100381	0.0063552	0.00510375	0.00491056	0.00638655	0.00479464	0.00465793	0.00458443	0.00473157	0.00574363	0.00468193	0.00663998	0.00569801	0.00566077	0.00575906	0.00427491	0.00483286	0.0073187	0.00676153	0.00514196	0.00791158	0.00664183	0.00744461	0.0069646	0.00620567
k__Bacteria;p__Firmicutes;c__Clostridia;o__Clostridiales;f__Lachnospiraceae;g__Blautia;s__3386	0.0147744	0.0184915	0.0158871	0.0190913	0.01911	0.0604304	0.0661805	0.0667004	0.0587863	0.0526799	0.0524017	0.0386776	0.0356188	0.0500349	0.0349458	0.0346115	0.0244146	0.0747871	0.0597926	0.123548	0.103154	0.128116	0.129889	0.0248196	0.0251841	0.0256927	0.0270588	0.0261444	0.0282387	0.026318	0.022293	0.0289792	0.0241221	0.0297822	0.0327066	0.0785303	0.0764728	0.0834155	0.0910189	0.0927035	0.0919366	0.0124078	0.00860966	0.0110157	0.0134541	0.0102534	0.0126084
k__Bacteria;p__Firmicutes;c__Clostridia;o__Clostridiales;f__Lachnospiraceae;g__Blautia;s__4603	0.010817	0.0126617	0.0110056	0.0156953	0.0141555	0.0275801	0.023701	0.0304796	0.0269009	0.0215675	0.0241167	0.0166682	0.0163001	0.0195355	0.0166122	0.0133892	0.0135081	0.00594393	0.00472565	0.00978509	0.010943	0.00852273	0.00770163	0.0139127	0.0122155	0.0104349	0.0136975	0.0165551	0.0139738	0.011546	0.00982712	0.0127056	0.0118066	0.0142564	0.0148148	0.0156443	0.0155778	0.0176477	0.0193315	0.0189621	0.0176607	0.0187793	0.0218732	0.0221934	0.0264598	0.0205069	0.0250197
k__Bacteria;p__Firmicutes;c__Clostridia;o__Clostridiales;f__Lachnospiraceae;g__Blautia;s__616	0.0194354	0.0207688	0.0248513	0.0268013	0.0274263	0.114449	0.1165	0.0966734	0.0758763	0.089207	0.0944819	0.0256009	0.0214748	0.0303	0.0228955	0.0153019	0.0170102	0.0420511	0.0273038	0.0560585	0.0459446	0.0511364	0.0615265	0.0334078	0.0287818	0.0277973	0.0365546	0.0371811	0.0344493	0.0339587	0.033121	0.0395962	0.0309415	0.0377893	0.0478632	0.0470358	0.0522092	0.0573276	0.0581957	0.0639831	0.0606519	0.0312989	0.0271088	0.0414709	0.0419769	0.032308	0.0397951
k__Bacteria;p__Firmicutes;c__Clostridia;o__Clostridiales;f__Lachnospiraceae;g__Blautia;s__692	0.00105532	0.000546548	0.00186385	0.00100964	0.00265416	0.0020202	0.00218778	0.00143533	0.00174064	0.00156021	0.0010917	0.00221015	0.00155239	0.00299013	0.00197969	0.00118408	0.00080048	0.00204045	0.00183775	0.00228624	0.00257483	0.00403226	0.00398062	0.00266232	0.0039324	0.00254297	0.00268908	0.0033472	0.0055313	0.00373546	0.00427662	0.00443826	0.003257	0.00205058	0.0034188	0.00442569	0.00660876	0.00602872	0.00543697	0.00587713	0.00655969	0.029734	0.0264107	0.0320752	0.0313033	0.0300832	0.0371355
k__Bacteria;p__Firmicutes;c__Clostridia;o__Clostridiales;f__Lachnospiraceae;g__Blautia;s__947	0.000703544	0.00072873	0.000355019	0.000826067	0.000265416	0	0	0	0	0	0	0	0	0	0	0	0	0.00124202	0.00098451	0.000731596	0.000804635	0.0023827	0.00216338	0.000515287	0.00041834	0.000350754	0.000588235	0.000452325	0	0	0	0	0	0	0	0	0	0	0	0	0	0.000558909	0.000581734	0.00145796	0.00161449	0.000677114	0.000591017
k__Bacteria;p__Firmicutes;c__Clostridia;o__Clostridiales;f__Lachnospiraceae;g__Coprococcus;s__1432	0.00905813	0.00737839	0.00754416	0.0129417	0.0109705	0.0154589	0.0130356	0.0188281	0.016457	0.0145925	0.0174672	0.00828806	0.00914187	0.00907007	0.00869341	0.00983696	0.00480288	0.0117104	0.0092544	0.015455	0.0185871	0.0197031	0.0228453	0.0149433	0.0141399	0.0162224	0.017479	0.0125746	0.0171761	0.0147721	0.0171975	0.0135758	0.00936387	0.0155258	0.0166382	0.0157472	0.0146337	0.0188534	0.0152034	0.0144156	0.0199818	0.0117371	0.0136126	0.0139316	0.0125572	0.0114142	0.0135934
k__Bacteria;p__Firmicutes;c__Clostridia;o__Clostridiales;f__Lachnospiraceae;g__Coprococcus;s__3887	0.00087943	0.00072873	0.00106506	0.000826067	0.00115014	8.78349e-05	0	0	7.91202e-05	0	0	0.00165761	0.00155239	0.00179408	0.00137717	0.00227707	0.00110066	0.00186302	0.002691	0.00393233	0.00160927	0.0041239	0.00519211	0.000858811	0.000920348	0.00140302	0.000504202	0.00135697	0.00155264	0.00152814	0.00172884	0.00261074	0.00183206	0.000781174	0.00159544	0.00174969	0.00217145	0.00339801	0.0026178	0.00399202	0.00252296	0.00335345	0.00127981	0.00129597	0.00170419	0.00251499	0.0036446
k__Bacteria;p__Firmicutes;c__Clostridia;o__Clostridiales;f__Lachnospiraceae;g__Coprococcus;s__eutactus	0.0063319	0.00601202	0.00426023	0.0055989	0.00513138	0	0	0	7.91202e-05	0.000183554	0	0.00460448	0.00465718	0.00568125	0.00550869	0.0053739	0.00160096	0	0	0	8.04635e-05	9.16422e-05	0	0.000429406	8.3668e-05	0.000263066	8.40336e-05	9.0465e-05	0	0.000169794	0.000272975	0.000174049	0	0.000390587	0.00011396	0	9.44109e-05	0	0	0	0	0	0.000116347	0	0.000627859	9.67305e-05	9.85028e-05
k__Bacteria;p__Firmicutes;c__Clostridia;o__Clostridiales;f__Lachnospiraceae;g__Dorea;s__formicigenerans	0.00334183	0.00337038	0.00319517	0.00357962	0.0022118	0.009574	0.0071103	0.00810537	0.00640873	0.00881057	0.00793966	0.00303895	0.00224235	0.00408651	0.00318471	0.00255032	0.00140084	0.0046132	0.00452875	0.00594422	0.00909237	0.00934751	0.00977847	0.00798695	0.00753012	0.00701508	0.00798319	0.00787045	0.00786026	0.0101876	0.0100091	0.00939866	0.00814249	0.00947173	0.00968661	0.0152326	0.0147281	0.0145785	0.015002	0.0155245	0.0170552	0.00380058	0.00605003	0.00664183	0.00627859	0.00580383	0.00472813
k__Bacteria;p__Firmicutes;c__Clostridia;o__Clostridiales;f__Lachnospiraceae;g__Lachnospira;s__2324	0.00360566	0.00437238	0.00363895	0.00275356	0.00203486	0.00623628	0.00546946	0.00667004	0.00719994	0.00715859	0.0047638	0.0109587	0.0146615	0.0116615	0.00800482	0.0091083	0.00620372	0.00532292	0.0121423	0.00685871	0.0111844	0.00384897	0.00449983	0.0155445	0.0125502	0.00982112	0.014958	0.0125746	0.0116448	0.00865948	0.00746133	0.00652685	0.0133333	0.00908114	0.0107123	0.0101894	0.0102908	0.00975556	0.00684656	0.00787314	0.00948633	0.00100604	0.00104712	0.00210595	0.000358777	0.000386922	0.000492514
k__Bacteria;p__Firmicutes;c__Clostridia;o__Clostridiales;f__Lachnospiraceae;g__Lachnospira;s__4612	0.00105532	0.00154855	0.00106506	0.000917852	0.00123861	0.000790514	0.000546946	0.000675447	0.000712082	0.00128488	0.000793966	0.00497283	0.00396723	0.00219276	0.00464796	0.00346115	0.00070042	0.00612136	0.00781045	0.00704161	0.014403	0.00540689	0.00346141	0.00197527	0.00158969	0.00166608	0.00352941	0.00253302	0.00271713	0.0101027	0.0066424	0.00713602	0.00692112	0.00634704	0.00706553	0.005352	0.00632553	0.00635756	0.00493355	0.00532269	0.00575235	0.00268276	0.00221059	0.00178195	0.00251144	0.00435287	0.00147754
k__Bacteria;p__Firmicutes;c__Clostridia;o__Clostridiales;f__Lachnospiraceae;g__[Ruminococcus];s__3718	0.00105532	0.00191292	0.00142008	0.00137678	0.00176944	0.000263505	0.000182315	0.000253293	0.000395601	0.000367107	0.000297737	0.00184179	0.00120742	0.00249178	0.00077466	0.00127516	0.00110066	0.00124202	0.000853242	0.00137174	0.00297715	0.00192449	0.00199031	0.00403641	0.00292838	0.00245528	0.00327731	0.00425185	0.00213489	0.000764072	0.000545951	0.000957271	0.000203562	0	0.00034188	0.00370523	0.00245468	0.00372684	0.00563834	0.00365935	0.00484408	0.000894254	0.00104712	0.000161996	0.000538165	0.000580383	0.000591017
k__Bacteria;p__Firmicutes;c__Clostridia;o__Clostridiales;f__Lachnospiraceae;g__[Ruminococcus];s__3931	0	0	0	0	0	0.0020202	0.00109389	0.00270179	0.00166152	0.00165198	0.00208416	0	0	0	0	0	0	0	0	0	0	0	0	0	0	0	0	0	0	0	0	0	0	0	0.00011396	0	9.44109e-05	0	0.000201369	0.000110889	0	0	0	0	0	0	0
k__Bacteria;p__Firmicutes;c__Clostridia;o__Clostridiales;f__Peptostreptococcaceae;g__;s__4908	0.00087943	0.00154855	0.00150883	0.00201927	0.0015925	0.000263505	0	8.44309e-05	0.00229449	0	0	0.00395985	0.00275981	0.00239211	0.00507833	0.00255032	0.00220132	0.00150816	0.00170648	0.00128029	0.00185066	0.00357405	0.00432676	0.0159739	0.0122155	0.0108734	0.0171429	0.0146553	0.0140708	0.000679175	0.000909918	0.000783222	0.000916031	0.000683527	0.000911681	0.00236723	0.00320997	0.00405568	0.0039267	0.00255045	0.00322939	0.00994858	0.0112856	0.0137696	0.0130953	0.0110273	0.0136919
k__Bacteria;p__Firmicutes;c__Clostridia;o__Clostridiales;f__Ruminococcaceae;g__;s__1012	0	0	0	0	0	0	0	0	0	0	0	0.00101298	0.00189737	0.00259145	0.00163539	0.00145733	0.00110066	0.000177431	0	0.000182899	0	0.000183284	8.65351e-05	0	8.3668e-05	0	0	0	0	0.000679175	0.00100091	0.000435123	0.000305344	0.00029294	0.000683761	0	9.44109e-05	0.000438452	0.000100685	0.000110889	0.000100918	0.000894254	0.000581734	0.00145796	0.00134541	0.00174115	0.00108353
k__Bacteria;p__Firmicutes;c__Clostridia;o__Clostridiales;f__Ruminococcaceae;g__;s__1176	0.00228652	0.00127528	0.00239638	0.00348784	0.00168097	0.00316206	0.0041021	0.00405268	0.00474721	0.00330396	0.00516078	0.00764343	0.00776197	0.00817303	0.00619728	0.00437198	0.00470282	0.00248403	0.00360987	0.00292638	0.0024139	0.00659824	0.00614399	0.00437994	0.00451807	0.0030691	0.00436975	0.00280441	0.00456089	0.0134986	0.010828	0.0194065	0.0107888	0.0130847	0.017208	0.00391107	0.00377644	0.00559027	0.0052356	0.00399202	0.00484408	0.0024592	0.00232693	0.00178195	0.00269082	0.00154769	0.00325059
k__Bacteria;p__Firmicutes;c__Clostridia;o__Clostridiales;f__Ruminococcaceae;g__;s__1268	0.000351772	0.000182183	0.00017751	0.000642497	0.000265416	8.78349e-05	0	0	7.91202e-05	9.17768e-05	9.92457e-05	0.000368358	0.000258732	0.000398684	0.000344293	0.000273249	0.00030018	0.0011533	0.000721974	0.00128029	0.000804635	0.00183284	0.00164417	0.000601168	0.000502008	0.000526131	0.000756303	0.00054279	0.000485201	0.000848969	0.00145587	0.00121834	0.00101781	0.00058588	0.00125356	0.000720461	0.00132175	0.000986518	0.000704793	0.00188512	0.000908265	0.00279455	0.00244328	0.00550786	0.00260113	0.00261172	0.0035461
k__Bacteria;p__Firmicutes;c__Clostridia;o__Clostridiales;f__Ruminococcaceae;g__;s__1351	0.00202269	0.00182183	0.00221887	0.00293713	0.00345041	0	0	8.44309e-05	7.91202e-05	9.17768e-05	0.000396983	0.00257851	0.00189737	0.0044852	0.00395937	0.00355224	0.00410246	0.00212917	0.00157522	0.00173754	0.00313808	0.00219941	0.0017307	0.00291996	0.00142236	0.00201684	0.00226891	0.0015379	0.00203785	0.000509381	0.00136488	0.000522148	0.000203562	0.00087882	0.000911681	0.000823384	0.0016994	0.000986518	0.00171164	0.00232868	0.00181653	0.00201207	0.00127981	0.000971975	0.00161449	0.00154769	0.00108353
k__Bacteria;p__Firmicutes;c__Clostridia;o__Clostridiales;f__Ruminococcaceae;g__;s__1623	0	0	0	0	0	0.00808081	0.00501367	0.00548801	0.00696258	0.00862702	0.00704645	0	0	0	0	0	0	0	0	0	0	0	0	0	0	0	0	0	0	8.48969e-05	0	0	0	0	0.00011396	0	0	0	0	0	0	0	0	0	0	0	0
k__Bacteria;p__Firmicutes;c__Clostridia;o__Clostridiales;f__Ruminococcaceae;g__;s__1639	0.00087943	0.000819821	0.00106506	0.00100964	0.00115014	8.78349e-05	0	0	0.00015824	0	0	0.00156552	0.00198361	0.00259145	0.00206576	0.00127516	0.00160096	0.00940383	0.00643213	0.010791	0.0112649	0.00934751	0.00726895	0.00154586	0.000753012	0.00105226	0.00142857	0.000452325	0.000679282	0.00594278	0.00591447	0.00513445	0.00295165	0.00419881	0.00535613	0.00432277	0.00358761	0.00438452	0.00322191	0.00288312	0.00292663	0.0228035	0.0211751	0.0184675	0.0199121	0.026214	0.0165485
k__Bacteria;p__Firmicutes;c__Clostridia;o__Clostridiales;f__Ruminococcaceae;g__;s__1718	0.000615601	0.001002	0.000887548	0.000917852	0.000530833	0.00570927	0.00628988	0.00726106	0.0098109	0.00679148	0.00883287	0.00156552	0.00043122	0.00089704	0.00051644	0.00118408	0.00140084	0.000709723	0.00183775	0.000640146	0.000321854	0.00109971	0.000346141	0.0045517	0.00326305	0.00438443	0.00411765	0.00388999	0.00524017	0.00449953	0.00318471	0.00574363	0.00264631	0.00380822	0.0034188	0	0.000188822	0	0.000100685	0	0	0	0.000116347	0	0.000358777	0	9.85028e-05
k__Bacteria;p__Firmicutes;c__Clostridia;o__Clostridiales;f__Ruminococcaceae;g__;s__1773	0	0	8.87548e-05	9.17852e-05	0	8.78349e-05	0	0	0	0	0	0.00681462	0.00698577	0.00767467	0.00912377	0.00929046	0.00860516	0.000975869	0.00177212	0.00118884	0.00144834	0.00265762	0.000865351	0.000257643	0	0	0	0	0.000194081	0.0151116	0.0186533	0.0183622	0.00895674	0.0140611	0.0137892	0.000514615	0.000472054	0.000657678	0.000503423	0.000554447	0.000807347	0.0393472	0.0356021	0.0304552	0.0378509	0.0481718	0.0457053
k__Bacteria;p__Firmicutes;c__Clostridia;o__Clostridiales;f__Ruminococcaceae;g__;s__2114	0.000175886	0	8.87548e-05	0.00018357	0.000353888	0	0	0	0	9.17768e-05	0	0	0	0	0	0	0	8.87154e-05	6.5634e-05	9.14495e-05	8.04635e-05	0.000366569	0.00017307	0	0	0	0	0	0	8.48969e-05	0	0	0	0	0	0	0	0	0	0	0	0.00380058	0.00465387	0.00502187	0.00430532	0.00522345	0.00630418
k__Bacteria;p__Firmicutes;c__Clostridia;o__Clostridiales;f__Ruminococcaceae;g__;s__2565	0.00237446	0.00255056	0.00142008	0.00165213	0.00168097	0	0	0	0	0	0	0	0.000258732	0.000199342	0.00051644	9.1083e-05	0	0	0	0	0	0	0	0	0	0	8.40336e-05	0	0	0.000848969	0.000454959	0.000609172	0.000407125	0.000781174	0.00034188	0	0	0	0	0	0	0	0	0	0	0	0
k__Bacteria;p__Firmicutes;c__Clostridia;o__Clostridiales;f__Ruminococcaceae;g__;s__2688	0	0	8.87548e-05	0.00018357	8.84721e-05	0.00333773	0.00446673	0.00472813	0.00482633	0.00412996	0.00327511	0	8.62441e-05	9.96711e-05	0	0	0	0.00532292	0.00551326	0.00621856	0.00354039	0.00925587	0.00822084	0.0031776	0.00292838	0.00289372	0.00310924	0.00217116	0.00446385	0.0052636	0.00172884	0.00443826	0.00468193	0.00400352	0.00603989	0	0	0	0	0.000110889	0	0	0	0	0	0	0
k__Bacteria;p__Firmicutes;c__Clostridia;o__Clostridiales;f__Ruminococcaceae;g__;s__2763	0	0	0	0	0	0	0	0	0	0	0	0	0	0	0	0	0	0.000443577	0.000787608	0.000457247	0.000965562	0.000458211	0.000259605	8.58811e-05	0	0	0	0	0	0	0	0	0	0	0	0	0	0	0	0	0	0.000782473	0.00116347	0.00242994	0.00116602	0.000773844	0.000492514
k__Bacteria;p__Firmicutes;c__Clostridia;o__Clostridiales;f__Ruminococcaceae;g__;s__2794	0.00589218	0.00482784	0.00505902	0.0055989	0.00504291	8.78349e-05	0.000182315	0.000168862	0	9.17768e-05	9.92457e-05	9.20895e-05	0.000172488	0.000199342	8.60733e-05	0.000273249	0.00010006	0.0377928	0.0334077	0.0466392	0.0350821	0.052511	0.0482866	0.000858811	0.000251004	0.000263066	0.000420168	0.00018093	0	0.0342134	0.0246588	0.0331564	0.017201	0.0287081	0.031339	0.00257308	0.00339879	0.00230187	0.00151027	0.0021069	0.00232112	0.0523139	0.054683	0.0638263	0.056597	0.0614239	0.0666864
k__Bacteria;p__Firmicutes;c__Clostridia;o__Clostridiales;f__Ruminococcaceae;g__;s__2847	0.00087943	0.000273274	0.000532529	0.000275356	0.000353888	0	0	0	0	0	0	0.000368358	0.000258732	0.000199342	0.000172147	9.1083e-05	0.00010006	0.000532292	0.00131268	0.00155464	0.00104603	0.00109971	0.00129803	0.000515287	0.00083668	0.000876885	0.000504202	0.000633255	0.00155264	0.0119705	0.01101	0.0136629	0.00875318	0.011327	0.0111681	0.00257308	0.00217145	0.0025211	0.00332259	0.00177423	0.00201837	0.00402414	0.00279232	0.00275393	0.00206297	0.00396595	0.00413712
k__Bacteria;p__Firmicutes;c__Clostridia;o__Clostridiales;f__Ruminococcaceae;g__;s__3117	0.000263829	0.000364365	0.000887548	0.000367141	0.000353888	0	9.11577e-05	0	7.91202e-05	0	0	0.000276269	0.000344976	0.000299013	0	0.000364332	0.00010006	0.000177431	0.000459438	0.000274348	0.000321854	0.000274927	0	0.00103057	0.00142236	0.000438443	0.00134454	0.000633255	0.000970403	0	0	0.000174049	0	0	0	0.000823384	0.000849698	0.000986518	0.00110753	0.000887115	0.00141286	0.00212385	0.0017452	0.00145796	0.00215266	0.00251499	0.00315209
k__Bacteria;p__Firmicutes;c__Clostridia;o__Clostridiales;f__Ruminococcaceae;g__;s__3348	0	0	0	9.17852e-05	8.84721e-05	0	0	0	0	0	0	0	0	9.96711e-05	0	0	0.00010006	0.000177431	0.000196902	9.14495e-05	8.04635e-05	0.000183284	0.000346141	0	0	0	8.40336e-05	0	0	0	0	0	0	0	0	0	0	0	0	0	0	0.00111782	0.00151251	0.00161996	0.00233205	0.00174115	0.00177305
k__Bacteria;p__Firmicutes;c__Clostridia;o__Clostridiales;f__Ruminococcaceae;g__;s__3667	0.000791487	0.00127528	0.000976302	0.00100964	0.00194639	0	0	0	0	9.17768e-05	0	9.20895e-05	0	9.96711e-05	0	0	0	0	6.5634e-05	0	0	0	0	0	0	0	0.000168067	0	0	0	0	0	0	0	0	0.000411692	0.000566465	0.000438452	0.00100685	0.000665336	0.000908265	0.00201207	0.00127981	0.00210595	0.00161449	0.00183788	0.00256107
k__Bacteria;p__Firmicutes;c__Clostridia;o__Clostridiales;f__Ruminococcaceae;g__;s__3794	0.00105532	0.00136637	0.00213011	0.00192749	0.00203486	0	0	0	0	9.17768e-05	0.000198491	0.00552537	0.00448469	0.00617961	0.00705801	0.00837963	0.00720432	0.00159688	0.00183775	0.00320073	0.00168973	0.00604839	0.00432676	0	8.3668e-05	0	0	0	0	0	0	0	0	0	0	0.000823384	0.00236027	0.00328839	0.00221506	0.00299401	0.00292663	0.00804829	0.00884235	0.0076138	0.00861064	0.00783517	0.00935776
k__Bacteria;p__Firmicutes;c__Clostridia;o__Clostridiales;f__Ruminococcaceae;g__;s__3883	0.000527658	0.000182183	0.000266264	0.000826067	0.00044236	0.00114185	0.001732	0.00126646	0.000949442	0.00110132	0.000893212	0.000460448	0.000172488	0.00089704	0.00051644	0.000273249	0.00040024	0.000887154	0.00065634	0.00201189	0.00201159	0.00128299	0.00103842	0.00145998	0.000669344	0.000876885	0.00134454	0.00054279	0.000970403	0.00297139	0.00418562	0.00382908	0.00254453	0.00468704	0.00467236	0.0186291	0.0134063	0.0188534	0.0162102	0.0166334	0.0169543	0.000447127	0.00034904	0.000971975	8.96941e-05	9.67305e-05	0.000591017
k__Bacteria;p__Firmicutes;c__Clostridia;o__Clostridiales;f__Ruminococcaceae;g__;s__4188	0	0	0	0	0	0	0	0	0	0	0	0	0	0	0	0	0	0	0	0	0	0	0	0	0	0	0	0	0	0	0	0	0	0	0	0	0	0	0	0	0	0.00201207	0.00162885	0.00307792	0.00143511	0.00164442	0.00285658
k__Bacteria;p__Firmicutes;c__Clostridia;o__Clostridiales;f__Ruminococcaceae;g__;s__4232	0.000439715	0.000546548	8.87548e-05	0.000826067	0.00106167	0.000263505	0	0	0	0.000642438	0.000198491	0.00515701	0.00491591	0.00488388	0.00679979	0.00582931	0.005003	0.00629879	0.00623523	0.00640146	0.00675893	0.00714809	0.00839391	0.000257643	8.3668e-05	8.76885e-05	8.40336e-05	0	9.70403e-05	0.00152814	0.000636943	0.0010443	0.000610687	0.00126941	0.000797721	0.00741046	0.00925227	0.00635756	0.0078534	0.0100909	0.0076698	0.000335345	0	0	0	0.000580383	9.85028e-05
k__Bacteria;p__Firmicutes;c__Clostridia;o__Clostridiales;f__Ruminococcaceae;g__;s__4403	0.000175886	0.000273274	0.000266264	0.000275356	0.000265416	0.000614844	0.000364631	0.000337724	0.000316481	0.00100954	0.0010917	0.000368358	0.000344976	0.000498355	0.000602513	0.001093	0.00030018	8.87154e-05	6.5634e-05	0.000365798	0.000321854	0.000733138	0.000346141	0.00103057	0.000334672	0.000964574	0.000672269	0.000995115	0.000388161	0.0028016	0.00118289	0.00147942	0.000712468	0.000781174	0.00102564	0.000205846	0.000188822	0	0.000402739	0.000443557	0.000302755	0	0	0	0	0	0
k__Bacteria;p__Firmicutes;c__Clostridia;o__Clostridiales;f__Ruminococcaceae;g__;s__4507	0	0	0	0	0	0	0	0	0	0.000458884	0	0	0	0	0	0	0	0	0	0	0	0	0	0	0	0	0	0	0	0	0	0	0	0	0	0	0	0	0	0	0	0.00816007	0.00849331	0.00615584	0.00726523	0.00976978	0.0110323
k__Bacteria;p__Firmicutes;c__Clostridia;o__Clostridiales;f__Ruminococcaceae;g__;s__4765	0.00087943	0.000273274	0.000266264	0.000642497	0.00044236	0	0	0	0	0	0	0	0	0	0	9.1083e-05	0.00010006	0.00656494	0.00682594	0.00877915	0.00675893	0.0088893	0.0129803	0.000171762	0	0	8.40336e-05	0	0	0.00840479	0.00909918	0.0114002	0.00478372	0.00800703	0.00991453	0.005352	0.00405967	0.00394607	0.00493355	0.00343757	0.00413765	0.00715404	0.00744619	0.0077758	0.00681675	0.00735152	0.00906225
k__Bacteria;p__Firmicutes;c__Clostridia;o__Clostridiales;f__Ruminococcaceae;g__;s__48	0	0	0	0	0	0	0	0	0	0	0	0.000184179	8.62441e-05	0	0.000688587	0.000182166	0.00010006	8.87154e-05	0	0.000182899	0	0	8.65351e-05	0	0	0	0	0	0	0.000169794	9.09918e-05	0	0.000305344	0	0.00034188	0.000205846	9.44109e-05	0.000109613	0	0.000110889	0.000100918	0.000335345	0.000465387	0.00307792	0.000179388	0.000483653	0.000197006
k__Bacteria;p__Firmicutes;c__Clostridia;o__Clostridiales;f__Ruminococcaceae;g__;s__592	0	0	0.00017751	0	0	8.78349e-05	0	0	0	0	0	0.00570955	0.00543338	0.00458487	0.00628335	0.00610256	0.00590354	0	0	0	8.04635e-05	0	0	8.58811e-05	8.3668e-05	0	8.40336e-05	0.000271395	0	0.00246201	0.00309372	0.00226264	0.00305344	0.00185529	0.002849	0	0	0	0.000100685	0	0	0.000335345	0.000232693	0	0	9.67305e-05	0.000492514
k__Bacteria;p__Firmicutes;c__Clostridia;o__Clostridiales;f__Ruminococcaceae;g__;s__600	0	0	0	0	0	0	0	0	0	0	0	9.20895e-05	0.000172488	0.000199342	0.00025822	0.000273249	0	0	6.5634e-05	0	0	0	0	0	0	0	0	0	0	0	0	0	0	0	0	0	0	0	0	0	0	0.0012296	0.00104712	0.00113397	0.000807247	0.000870575	0.00265957
k__Bacteria;p__Firmicutes;c__Clostridia;o__Clostridiales;f__Ruminococcaceae;g__;s__65	0	0	0	0	0	0	0	0	0	0	0	0	0	0	0	0	0	0	0	0	0	0	0	0	0	0	0	0	0	0	0	0	0	0	0	0	0	0	0	0	0	0.00279455	0.00255963	0.0037259	0.00188358	0.00290192	0.00118203
k__Bacteria;p__Firmicutes;c__Clostridia;o__Clostridiales;f__Ruminococcaceae;g__;s__760	0	0	0	0	0	0	0	0	0	0	9.92457e-05	0.00221015	0.00146615	0.00259145	0.00172147	0.00245924	0.00220132	0.00124202	0.00164085	0.00155464	0.00120695	0.000549853	0.000519211	0.00077293	0.000585676	0.000175377	0.000840336	0.000633255	0.000194081	0.000933865	0.00181984	0.000261074	0.000407125	0.000195293	0.000797721	0.0062783	0.00689199	0.00493259	0.00714861	0.00543358	0.00534867	0.0179969	0.0209424	0.0191155	0.0187461	0.0215709	0.0221631
k__Bacteria;p__Firmicutes;c__Clostridia;o__Clostridiales;f__Ruminococcaceae;g__Faecalibacterium;s__prausnitzii	0.0337701	0.0328839	0.041271	0.0465351	0.0360081	0.0291612	0.0236098	0.0265957	0.0345755	0.0298275	0.0293767	0.0640943	0.0587322	0.0627928	0.056292	0.0464523	0.0237142	0.0186302	0.0179837	0.0243256	0.0317831	0.0153959	0.0195569	0.0744589	0.0644244	0.0664679	0.0637815	0.0675773	0.0595827	0.0453349	0.0305732	0.0348969	0.0424427	0.0383752	0.0356695	0.0270688	0.0269071	0.0251014	0.0275876	0.0202927	0.022303	0.0325285	0.0378127	0.039365	0.0311239	0.0285355	0.0261032
k__Bacteria;p__Firmicutes;c__Clostridia;o__Clostridiales;f__Ruminococcaceae;g__Oscillospira;s__1218	0	0	0.00017751	9.17852e-05	8.84721e-05	0.00017567	0.000182315	0.000337724	0	0	0	0.000460448	0.000517464	0.000797369	0.000860733	0.000637581	0.00080048	0.0023066	0.00236282	0.00292638	0.00209205	0.00384897	0.00372101	0.000515287	0.000502008	0.000701508	0.000756303	0.00054279	0.000776322	0.00348077	0.0022748	0.00382908	0.0021374	0.00195293	0.00307692	0.00102923	0.00151057	0.0025211	0.00211438	0.00121978	0.00181653	0.000111782	0.000232693	0	0	0	0
k__Bacteria;p__Firmicutes;c__Clostridia;o__Clostridiales;f__Ruminococcaceae;g__Oscillospira;s__160	0.000615601	0.000182183	0.000443774	0.000734282	0.000265416	0	0	0	7.91202e-05	0	0	0	0	0.000299013	8.60733e-05	0.000273249	0.00010006	0	0.000131268	0	0	0	0	0	8.3668e-05	0	0.000168067	0	0	8.48969e-05	0	0	0.000203562	0	0	0	0	0	0	0	0	0.00201207	0.0017452	0.00178195	0.0031393	0.00261172	0.00197006
k__Bacteria;p__Firmicutes;c__Clostridia;o__Clostridiales;f__Ruminococcaceae;g__Oscillospira;s__17	0.000703544	0.000182183	8.87548e-05	0.00018357	0.000707777	8.78349e-05	0	0	0.00015824	0	0	0.00101298	0.00172488	0.00149507	0.00163539	0.00118408	0.00240144	0.00310504	0.00334734	0.00310928	0.00442549	0.00449047	0.00346141	0	0	0	0	0	0	0.00517871	0.00573248	0.00609172	0.00335878	0.00595645	0.00626781	0.001338	0.000944109	0.00186342	0.0013089	0.000554447	0.000908265	0.006148	0.00186155	0.00226794	0.00403624	0.00377249	0.00453113
k__Bacteria;p__Firmicutes;c__Clostridia;o__Clostridiales;f__Ruminococcaceae;g__Oscillospira;s__2092	0.000175886	0.000182183	0.00142008	0.000642497	0.000353888	0.00254721	0.00191431	0.00177305	0.00213624	0.0027533	0.00287813	0.000460448	0.000603708	0.000498355	0.00077466	0.000728664	0.00030018	0.000443577	0.000853242	0.000548697	0.00136788	0.000366569	0.000519211	0.00120234	0.000167336	0.000789197	0.000504202	0.000633255	0.000582242	0.00144325	0.00163785	0.00130537	0.00142494	0.00126941	0.00159544	0.000308769	0.00122734	0.000548065	0.000402739	0.00199601	0.000201837	0	0	0	0	0.000193461	0.000295508
k__Bacteria;p__Firmicutes;c__Clostridia;o__Clostridiales;f__Ruminococcaceae;g__Oscillospira;s__2348	8.7943e-05	9.10913e-05	0.000266264	0.000275356	0	0.00263505	0.00164084	0.00126646	0.00213624	0.00165198	0.00178642	0.00211806	0.00163864	0.00249178	0.00232398	0.00273249	0.00290174	0.00133073	0.00118141	0.00210334	0.00144834	0.00219941	0.00207684	0.000687049	0.000502008	0.000350754	0.000672269	0.000995115	0.000679282	0.00110366	0.00145587	0.00182752	0.00132316	0.00107411	0.000911681	0.000411692	0.000188822	0.000548065	0.000402739	0.000110889	0.000504592	0.000111782	0.000116347	0.000161996	0.000269082	0	9.85028e-05
k__Bacteria;p__Firmicutes;c__Clostridia;o__Clostridiales;f__Ruminococcaceae;g__Oscillospira;s__2652	0.00413332	0.00510111	0.00328393	0.00550711	0.00619305	0	0	0	0.00015824	0.000183554	0.000496229	0.00635418	0.00689953	0.00508323	0.0064555	0.00555606	0.00230138	0.0508339	0.0429903	0.0496571	0.0440135	0.0604839	0.0566805	0.00936104	0.00853414	0.00859348	0.0106723	0.0087751	0.0074721	0.00730113	0.00964513	0.00887651	0.00437659	0.00976467	0.00752137	0.00452861	0.00481495	0.00438452	0.00332259	0.00343757	0.00262388	0.0411357	0.0325771	0.0299692	0.0312136	0.0363707	0.0295508
k__Bacteria;p__Firmicutes;c__Clostridia;o__Clostridiales;f__Ruminococcaceae;g__Oscillospira;s__3564	0.00351772	0.00391692	0.00310642	0.00403855	0.00415819	0.00017567	9.11577e-05	8.44309e-05	0.000237361	0.000367107	9.92457e-05	0.014366	0.018025	0.0222267	0.0203994	0.0204937	0.0238143	0.101757	0.08178	0.0786465	0.0664628	0.0947581	0.0861025	0.00283408	0.00217537	0.00324448	0.00285714	0.00370906	0.00329937	0.0111215	0.0155596	0.0100078	0.00478372	0.00927644	0.01151	0.0118361	0.0108573	0.0119478	0.0125856	0.0139721	0.0139267	0.0576794	0.0620128	0.0576705	0.0543547	0.0566841	0.0529945
k__Bacteria;p__Firmicutes;c__Clostridia;o__Clostridiales;f__Ruminococcaceae;g__Oscillospira;s__4473	0.00193475	0.00191292	0.00124257	0.00156035	0.00345041	0.00149319	0.00100273	0.000337724	0.000474721	0.00027533	0.000396983	0.00110507	0.000862441	0.00109638	0.000602513	0.000364332	0.0010006	0.00106458	0.00118141	0.000914495	0.0017702	0.00128299	0.00138456	0.00249055	0.00343039	0.00377061	0.00420168	0.00244255	0.00339641	0.000679175	0.000636943	0.000783222	0.000305344	0.00058588	0.00022792	0.00349938	0.00179381	0.00219226	0.00342328	0.00221779	0.0022202	0.00279455	0.00244328	0.00469788	0.00295991	0.00338557	0.0037431
k__Bacteria;p__Firmicutes;c__Clostridia;o__Clostridiales;f__Ruminococcaceae;g__Oscillospira;s__4532	0.000967373	0.001002	0.000887548	0.000826067	0.000973193	0	9.11577e-05	0	0	0	0	0	0	0	0	0	0	0.000177431	0.000131268	0.000731596	0.00024139	0.000183284	0.000432676	0	0	0	0	0	9.70403e-05	0.00135835	0.00163785	0.00156644	0.00101781	0.00136705	0.00216524	0	0	0	0	0	0	0.000894254	0.00127981	0.00226794	0.00206297	0.00135423	0.00256107
k__Bacteria;p__Firmicutes;c__Clostridia;o__Clostridiales;f__Ruminococcaceae;g__Ruminococcus;s__1043	0	0	0	0	0	0	0	0	0	0	0	0	0	0	0	0	0	0	0	0	0	0	0	0	0	0	0	0	0	0	0	0	0	0	0	0	0	0	0	0	0	0.00134138	0.00302501	0.00275393	0.00224235	0.00251499	0.00295508
k__Bacteria;p__Firmicutes;c__Clostridia;o__Clostridiales;f__Ruminococcaceae;g__Ruminococcus;s__1255	0	0	0	0	0	0	0	0	0	9.17768e-05	0	0	8.62441e-05	0.000199342	0	0	0	8.87154e-05	0	0	0	0	0	0	0	0	0	0	0	0.0210544	0.0131938	0.0170568	0.0117048	0.0154282	0.0153846	0	0	0	0	0	0.000100918	0	0	0	0	0	0
k__Bacteria;p__Firmicutes;c__Clostridia;o__Clostridiales;f__Ruminococcaceae;g__Ruminococcus;s__1283	0	9.10913e-05	0.00017751	0	0	8.78349e-05	0.000455789	0.000337724	0.000237361	0.00027533	0.000198491	0.000368358	8.62441e-05	0.000299013	0.000172147	0.000364332	0.00010006	0.000532292	6.5634e-05	0.000365798	8.04635e-05	0.000183284	0	8.58811e-05	0	0.000438443	0.000168067	0.00018093	0.000291121	0.00220732	0.00181984	0.00226264	0.00234097	0.00126941	0.00148148	0.000102923	0	0.000219226	0	0	0	0	0	0	0	0	0
k__Bacteria;p__Firmicutes;c__Clostridia;o__Clostridiales;f__Ruminococcaceae;g__Ruminococcus;s__2311	0	9.10913e-05	8.87548e-05	9.17852e-05	8.84721e-05	0.000263505	0.000273473	0.000253293	0	0	0	0	0.000517464	0.000199342	8.60733e-05	9.1083e-05	0.00010006	0	0	9.14495e-05	0	0	0.00017307	0	0	8.76885e-05	8.40336e-05	0	0	0.0455047	0.0268426	0.0361152	0.0392875	0.0332975	0.022792	0	9.44109e-05	0.000109613	0.000302054	0	0.000100918	0	0	0	0	0	0
k__Bacteria;p__Firmicutes;c__Clostridia;o__Clostridiales;f__Ruminococcaceae;g__Ruminococcus;s__2549	0.00140709	0.00182183	0.0017751	0.0018357	0.00194639	8.78349e-05	0.000364631	0.000506586	0.000791202	0.000458884	0.000595474	0.00165761	0.000948685	0.00109638	0.00146325	0.00091083	0.00140084	0.00381476	0.00210029	0.00438957	0.00458642	0.00421554	0.00424022	0.00360701	0.0018407	0.00175377	0.00336134	0.00289488	0.00300825	0.00721623	0.00691538	0.00905056	0.00631043	0.0103506	0.00934473	0.00247015	0.00245468	0.00284994	0.00302054	0.00232868	0.00302755	0.000447127	0.000581734	0.000971975	0.000896941	0.00164442	0.000591017
k__Bacteria;p__Firmicutes;c__Clostridia;o__Clostridiales;f__Ruminococcaceae;g__Ruminococcus;s__2916	0	0	0	0	0	0.00017567	0.000455789	0.000591017	0.00015824	0.000183554	0.000297737	0.000184179	0.000172488	9.96711e-05	0.000430367	0.000182166	0.00030018	0.000266146	6.5634e-05	0.000182899	8.04635e-05	0.000183284	8.65351e-05	8.58811e-05	0.000251004	0.000175377	0.000168067	9.0465e-05	0	0.00619747	0.00427662	0.00400313	0.00274809	0.00234352	0.00524217	0.00226431	0.00387085	0.00153458	0.00322191	0.00266134	0.00232112	0.000223564	0	0	8.96941e-05	0.000193461	0.000394011
k__Bacteria;p__Firmicutes;c__Clostridia;o__Clostridiales;f__Ruminococcaceae;g__Ruminococcus;s__3023	0.00386949	0.00510111	0.00319517	0.00330427	0.00468902	0.00544576	0.00364631	0.00177305	0.00229449	0.00458884	0.00317586	0.0034994	0.00189737	0.00299013	0.00180754	0.00136624	0.00090054	0.00186302	0.00216592	0.00530407	0.00378178	0.00329912	0.00510557	0.00403641	0.00326305	0.00333216	0.00294118	0.00253302	0.00368753	0.000339587	0.000272975	8.70246e-05	0.000101781	9.76467e-05	0	0.0194524	0.0194486	0.0175381	0.0184253	0.0235085	0.0208901	0.000111782	0.000116347	0.000161996	0.000448471	0.000290192	0.000197006
k__Bacteria;p__Firmicutes;c__Clostridia;o__Clostridiales;f__Ruminococcaceae;g__Ruminococcus;s__3549	0	0.000182183	0	0.00018357	0.000176944	0	0	0	7.91202e-05	0	0	9.20895e-05	8.62441e-05	9.96711e-05	0.000430367	0.000546498	0.00020012	0.00186302	0.00157522	0.00137174	0.00120695	0.00265762	0.00294219	0	0	0.000263066	0.000672269	9.0465e-05	0	0.000254691	0.000636943	0.000261074	0.000203562	0.00087882	0.00022792	0.000308769	0.000472054	0.000438452	0.000100685	0.000110889	0.000100918	0.00357702	0.00663176	0.00599384	0.00574043	0.00512672	0.00571316
k__Bacteria;p__Firmicutes;c__Clostridia;o__Clostridiales;f__Ruminococcaceae;g__Ruminococcus;s__3605	0.000439715	0.000364365	0.000266264	0.00100964	0.000707777	0.00017567	0	8.44309e-05	0.000395601	0	0	0.00147343	0.00137991	0.00299013	0.00232398	0.00136624	0.00090054	0.000354862	0.000721974	0.00137174	0.00136788	0.00155792	0.00207684	0.00120234	0.000753012	0.00131533	0.000336134	0.00117604	0.000679282	0.00212242	0.00172884	0.00165347	0.000814249	0.0014647	0.0017094	0.000514615	0.000849698	0.000438452	0.000604108	0.000443557	0.0011101	0.0024592	0.0017452	0.00194395	0.00170419	0.00154769	0.00187155
k__Bacteria;p__Firmicutes;c__Clostridia;o__Clostridiales;f__Ruminococcaceae;g__Ruminococcus;s__3690	0	0	0	0	0	0	0	0	0	0	0	0	0	0	0	0	0	0	0	0	0	0	0	0	0	0	0	0	0	0	0.000272975	0	0	0	0	0	0	0	0	0	0	0.00570087	0.00605003	0.00421189	0.00574043	0.00319211	0.00571316
k__Bacteria;p__Firmicutes;c__Clostridia;o__Clostridiales;f__Ruminococcaceae;g__Ruminococcus;s__3861	0.00501275	0.00501002	0.0064791	0.0055989	0.00575069	0.00017567	0	0	0	0	0	0	0.000172488	0	0	0	0	0.00975869	0.0101733	0.0109739	0.0139202	0.00769795	0.00874005	0.000171762	0	0	0	9.0465e-05	0	0.000169794	0.000181984	0.000261074	0.000101781	0.000195293	0	0.000411692	0.000188822	0.000109613	0.000100685	0.000332668	0.000201837	0.006148	0.00605003	0.00583185	0.00403624	0.00667441	0.00443262
k__Bacteria;p__Firmicutes;c__Clostridia;o__Clostridiales;f__Ruminococcaceae;g__Ruminococcus;s__4017	0.00430921	0.00382583	0.00497027	0.00422212	0.00283111	0.046289	0.0414768	0.0224586	0.0202548	0.0398311	0.0400953	0.0122479	0.00983182	0.0135553	0.00938199	0.00983696	0.00820492	0.000975869	0.00177212	0.000823045	0.000482781	0.00082478	0.00121149	0.0188939	0.0153949	0.0147317	0.0184874	0.0203546	0.019311	8.48969e-05	9.09918e-05	0.000522148	0.000407125	0.000195293	0.00034188	0.00205846	0.0016994	0.00131536	0.00110753	0.0021069	0.0011101	0.000670691	0.0017452	0.00145796	0.00116602	0.000483653	0.00147754
k__Bacteria;p__Firmicutes;c__Clostridia;o__Clostridiales;f__Ruminococcaceae;g__Ruminococcus;s__4236	0.0106411	0.0106577	0.00985178	0.0146856	0.0120322	0.000351339	0.000273473	0.000591017	0.000395601	0.000458884	0.00069472	0.000184179	0.000603708	0.000797369	0.00077466	0.000546498	0.00140084	8.87154e-05	0.000131268	0	0	0	0	0.000171762	0.000167336	0.000175377	0.000420168	9.0465e-05	0.000291121	0.000594278	0.000454959	0.000174049	0.000203562	0.00058588	0.00159544	0.000205846	0	0.000328839	0.000100685	0.000110889	0.000201837	0.000335345	0.000814427	0.000161996	0.000986636	0.000386922	0.000886525
k__Bacteria;p__Firmicutes;c__Clostridia;o__Clostridiales;f__Ruminococcaceae;g__Ruminococcus;s__4399	0	0	0	0	0	0	0	0	0	0	0	0	0	0	0	0	0	0	0	0	0	0	0	0	0	0	0	0	0	0	0	0	0	0	0	0	0	0	0	0	0	0.00335345	0.00511926	0.00534586	0.00233205	0.00261172	0.00226556
k__Bacteria;p__Firmicutes;c__Clostridia;o__Clostridiales;f__Ruminococcaceae;g__Ruminococcus;s__4639	0	0	8.87548e-05	0	0	0	0	0	0	0	0	0	0	0	8.60733e-05	0	0	0	0	0	0	9.16422e-05	0	8.58811e-05	8.3668e-05	8.76885e-05	8.40336e-05	9.0465e-05	0	0	0	0	0	0	0.00011396	0.00113215	0.00122734	0.00186342	0.00120822	0.00133067	0.00191745	0.00838364	0.0101222	0.0121497	0.0149789	0.0119946	0.0129039
k__Bacteria;p__Firmicutes;c__Clostridia;o__Clostridiales;f__Ruminococcaceae;g__Ruminococcus;s__4658	0	9.10913e-05	0.000976302	0.000367141	0	0.0204655	0.0201459	0.0220365	0.0200174	0.0208333	0.0201469	0.032876	0.029668	0.0363799	0.0346876	0.0292376	0.0307184	0.0102023	0.0103702	0.0152721	0.0115867	0.0166789	0.0175666	0.0259361	0.0243474	0.0205191	0.0234454	0.0254207	0.028821	0.0640971	0.0824386	0.0538682	0.0496692	0.0542916	0.0581197	0.0239811	0.0285121	0.0280609	0.0302054	0.0294966	0.0257342	0.00514196	0.0054683	0.0038879	0.0045744	0.00473979	0.0072892
k__Bacteria;p__Firmicutes;c__Clostridia;o__Clostridiales;f__Ruminococcaceae;g__Ruminococcus;s__4728	0.000439715	9.10913e-05	0.000355019	0.00018357	0.000176944	0	0	0	0	0	0	0.000644627	0.000517464	0.000697698	0.000430367	0.000273249	0.00010006	0.00168559	0.00098451	0.00210334	0.00185066	0.00210777	0.0014711	0.000429406	0.000585676	0.000438443	0.000252101	0.00072372	0.000970403	0.000679175	0.000363967	0.0010443	0.000101781	0.000195293	0.000683761	0.000308769	0.000377644	0.000109613	0.0013089	0.000110889	0.000100918	0.00268276	0.0034904	0.00194395	0.00412593	0.00261172	0.00305359
k__Bacteria;p__Firmicutes;c__Clostridia;o__Clostridiales;f__Ruminococcaceae;g__Ruminococcus;s__4879	0	0	0	0	8.84721e-05	0	0	0	0	0	0	0	0	0	0	0	0	0	0	0	0	0	0	0	0	0	0	0	0	0	0	0	0	0	0	0.000308769	0.000188822	0.000328839	0	0.000554447	0.000403673	0.00234742	0.00267597	0.0038879	0.00287021	0.00241826	0.00275808
k__Bacteria;p__Firmicutes;c__Clostridia;o__Clostridiales;f__Ruminococcaceae;g__Ruminococcus;s__814	0	0	0	0	0	0	0	0	0	0	0	0	0	0	0	0	0	0	0	0	0	0	0	0	0	0	0	0	0	0	0	0	0	0	0	0	0	0	0	0	0	0.00156495	0.00232693	0.00145796	0.000807247	0.00174115	0.00137904
k__Bacteria;p__Firmicutes;c__Clostridia;o__Clostridiales;f__Ruminococcaceae;g__Ruminococcus;s__9	0.000175886	0	0	0.00018357	0	0.00017567	9.11577e-05	0.000253293	0.00015824	0	0	9.20895e-05	0	0	0	9.1083e-05	0	0	0	0	0	0	8.65351e-05	0	0	0	0	0.00018093	0	0.00127345	0.00245678	0.00147942	0.000916031	0.00214823	0.00102564	0.000411692	0.000283233	0.000986518	0.000704793	0.000221779	0.000403673	0.000447127	0.000116347	0.000161996	0.000358777	0.000193461	0.000394011
k__Bacteria;p__Firmicutes;c__Clostridia;o__Clostridiales;f__Ruminococcaceae;g__Ruminococcus;s__callidus	0.00087943	0.000455456	0.000621283	0.000734282	0.00212333	0.000263505	0.000546946	0.000422155	0.000316481	0.000550661	0.00119095	0.000736716	0.000258732	0.000498355	0.00120503	0.000455415	0.0005003	0	6.5634e-05	9.14495e-05	0	0	0	0.00103057	0.000669344	0.000526131	0.00092437	0.000814185	0.00223193	0	0	0.000174049	0.000101781	0	0	0	0	0	0	0	0	0.00279455	0.00442118	0.00421189	0.0030496	0.00299865	0.00285658
k__Bacteria;p__Firmicutes;c__Clostridia;o__Clostridiales;f__Veillonellaceae;g__;s__862	0	9.10913e-05	0	0	0	0.00588494	0.0064722	0.0095407	0.0113933	0.0110132	0.010917	0.00184179	0.00327727	0.00328915	0.00361508	0.00264141	0.0020012	0.0294535	0.0303886	0.0485597	0.0455423	0.0397727	0.0382485	0.0103057	0.0127175	0.0120133	0.0122689	0.0131174	0.0118389	0.023007	0.033121	0.0221043	0.0132316	0.0258764	0.0207407	0	0	0	0.000100685	0.000110889	0.000100918	0	0	0	0	9.67305e-05	0
k__Bacteria;p__Firmicutes;c__Clostridia;o__Clostridiales;f__Veillonellaceae;g__Megasphaera;s__elsdenii	0	9.10913e-05	0	0	8.84721e-05	0.0142292	0.0158614	0.0188281	0.0237361	0.0189978	0.0170703	0	0	0	0	0	0	0	0.00065634	9.14495e-05	8.04635e-05	9.16422e-05	0	0.00188939	0.00343039	0.00192915	0.00319328	0.00280441	0.00310529	0	0	0.000174049	0	0	0.00011396	0.000102923	0	0	0	0	0	0	0	0	8.96941e-05	0	0
k__Bacteria;p__Firmicutes;c__Clostridia;o__Coriobacteriales;f__;g__;s__1387	8.7943e-05	9.10913e-05	0.000621283	0.000458926	8.84721e-05	0.000263505	0.000546946	0.000168862	0	9.17768e-05	0	9.20895e-05	0	0	8.60733e-05	0	0.00010006	0	0.000196902	0	8.04635e-05	9.16422e-05	8.65351e-05	0.000257643	0	0	0	0	0	0	0	8.70246e-05	0	0	0	0.00247015	0.00179381	0.00197304	0.00312122	0.00277223	0.00312847	0	0	0	0	0	0
k__Bacteria;p__Firmicutes;c__Clostridia;o__Coriobacteriales;f__;g__;s__1392	0.0109049	0.0135726	0.0136682	0.0155117	0.0115898	0.0112429	0.0200547	0.0199257	0.0187515	0.0154185	0.0157801	0.00810388	0.00534713	0.00817303	0.00507833	0.00491848	0.00440264	0.00603265	0.00531636	0.0101509	0.0074831	0.0123717	0.0120284	0.0125386	0.0162316	0.0151701	0.0139496	0.0124842	0.0162057	0.0143476	0.0125569	0.0144461	0.0131298	0.0140611	0.0162963	0.0230548	0.0172772	0.0189631	0.020741	0.0231759	0.0195782	0.00458305	0.0054683	0.00583185	0.00547134	0.00590056	0.00600867
k__Bacteria;p__Firmicutes;c__Clostridia;o__Coriobacteriales;f__;g__;s__147	0	0	0	0	0	0	0	0	0	0	0	0	0	0	0	0	0	0	0	0	0	0	0	0	0	0	0	0	0	0	0	0	0	0	0	0	0	0	0	0	0	0.0036888	0.00360675	0.0038879	0.00430532	0.00280518	0.00443262
k__Bacteria;p__Firmicutes;c__Clostridia;o__Coriobacteriales;f__;g__;s__2178	0	0	0	0	0	0.00720246	0.0107566	0.00869639	0.0066461	0.0104626	0.0080389	0	0	9.96711e-05	0	9.1083e-05	0	0	0	0	0	0	0	0.00111645	0.00100402	0.00131533	0.00134454	0.00135697	0.00126152	0	0.000181984	0	0	9.76467e-05	0	0.001338	0.000944109	0.00109613	0.0013089	0.00166334	0.000807347	0	0.000116347	0	0	0	0
k__Bacteria;p__Firmicutes;c__Clostridia;o__Coriobacteriales;f__;g__;s__2252	0.00290212	0.00473675	0.00461525	0.00715925	0.00566221	8.78349e-05	9.11577e-05	8.44309e-05	0.000237361	9.17768e-05	9.92457e-05	0.00755134	0.00620957	0.00667796	0.00585299	0.00391657	0.00280168	0.0118879	0.0090575	0.0165524	0.0139202	0.0209861	0.0228453	0.00721402	0.00635877	0.00587513	0.00630252	0.00660394	0.00582242	0.0159606	0.0125569	0.0161866	0.0134351	0.0176741	0.0208547	0.00998353	0.00774169	0.0131536	0.0105719	0.0110889	0.0106973	0.00704225	0.0089587	0.00469788	0.00654767	0.00599729	0.00866824
k__Bacteria;p__Firmicutes;c__Clostridia;o__Coriobacteriales;f__;g__;s__3471	0.00738721	0.010931	0.0084317	0.011106	0.00928957	0	0	8.44309e-05	0	0.000367107	9.92457e-05	0	0	0	8.60733e-05	0	0	0	6.5634e-05	0	0	0.000183284	0	0	0	0.000175377	0.000252101	0.00018093	0.000194081	0.000169794	0.000181984	0	0	0	0.00022792	0.000205846	0.000188822	0	0.000100685	0	0.000100918	0.0302929	0.0281559	0.0285113	0.0333662	0.0322113	0.0369385
k__Bacteria;p__Firmicutes;c__Clostridia;o__Coriobacteriales;f__;g__;s__4182	0.000263829	0.000182183	8.87548e-05	0.00018357	8.84721e-05	0.00017567	0.000364631	8.44309e-05	0.000316481	0.000183554	9.92457e-05	0.00405194	0.00448469	0.00259145	0.00241005	0.00218599	0.0010006	8.87154e-05	0.000196902	0.000274348	8.04635e-05	0.000274927	8.65351e-05	0.000944693	0.00041834	0.000526131	0.000588235	0.000633255	0.000679282	0.000424484	0.00145587	0.000696197	0.00142494	0.00087882	0.00136752	0.000926307	0.000755287	0.000986518	0.000402739	0.000554447	0.000504592	0	0	0.000161996	8.96941e-05	9.67305e-05	0.000197006
k__Bacteria;p__Firmicutes;c__Clostridia;o__Coriobacteriales;f__;g__;s__766	0.0109049	0.00637639	0.00763291	0.0107389	0.0113244	0	0	0	0.000316481	9.17768e-05	0	0.00718298	0.00707201	0.00807336	0.00525047	0.00555606	0.0030018	0	0.000787608	0.000274348	0	0	8.65351e-05	0.0125386	0.0114625	0.014644	0.0117647	0.012846	0.0113537	0.0313269	0.0234759	0.0312418	0.0256489	0.0344693	0.0369231	0	9.44109e-05	0.000219226	0.000201369	0.000110889	0.000100918	0	0.000116347	0.000161996	0.000448471	0	9.85028e-05
k__Bacteria;p__Firmicutes;c__Clostridia;o__Coriobacteriales;f__Coriobacteriaceae;g__;s__1389	0	0	0	0	0	0	0	0	0	0	0	0	0	0	0	0	0	0	0	0	0	0	0	0.000343525	0.000251004	0.000350754	8.40336e-05	0	9.70403e-05	0.000679175	0.00118289	0.00130537	0.00183206	0.00175764	0.00148148	0.00154385	0.00188822	0.00219226	0.00120822	0.00199601	0.00131194	0.0012296	0.0017452	0.00194395	0.00242174	0.00183788	0.00295508
k__Bacteria;p__Firmicutes;c__Clostridia;o__Coriobacteriales;f__Coriobacteriaceae;g__;s__709	0	0	0	9.17852e-05	0	0	0	0	0	0	0	0	0	0.000199342	0	0	0	0.00159688	0.00150958	0.00320073	0.00201159	0.00311584	0.00475943	0	0.000167336	0	0	0	0	0	0	0	0	0	0.00011396	0	0	0	0	0	0	0	0	0	0	0	0
k__Bacteria;p__Firmicutes;c__Erysipelotrichi;o__Erysipelotrichales;f__;g__;s__2007	0	0	0	0	0	0	0	0	0	0	0	0	0	0	0	0	0	0	0	0	0	0	0	0	0	0	0	0	0	0	0	0	0	0	0	0.000205846	0	0.000109613	0.000402739	0	0.000201837	0.00279455	0.00279232	0.00161996	0.00188358	0.00203134	0.00325059
k__Bacteria;p__Proteobacteria;c__Alphaproteobacteria;o__RF32;f__;g__;s__3423	0	0	0	0	0	0	0	0	0	0	0	0	0	0	0	0	0	0.00106458	0.00249409	0.00265203	0.0024139	0.000274927	0.000951886	0	0	0	0	0	0	0.000169794	0	8.70246e-05	0	0.000195293	0.00011396	0.00102923	0.000472054	0.000657678	0.000302054	0.00121978	0.000302755	0	0	0	0	0	0
k__Bacteria;p__Proteobacteria;c__Betaproteobacteria;o__Burkholderiales;f__Alcaligenaceae;g__Sutterella;s__16	0	0	0	0	0	0	0	0	0	9.17768e-05	0	0	8.62441e-05	0	0	0	0	8.87154e-05	0	0	0	0	0	0.000171762	0	8.76885e-05	0.000168067	9.0465e-05	0	0	0	0	0	0	0	0.00658707	0.00500378	0.00438452	0.00563834	0.0031049	0.00444041	0	0	0	0	0	0
k__Bacteria;p__Proteobacteria;c__Betaproteobacteria;o__Burkholderiales;f__Alcaligenaceae;g__Sutterella;s__1663	0	0	0	9.17852e-05	0	0	0	0	7.91202e-05	0	0	0.00782761	0.0119879	0.00767467	0.0112756	0.00992804	0.00780468	8.87154e-05	6.5634e-05	9.14495e-05	8.04635e-05	0	0	0	0	8.76885e-05	8.40336e-05	0	9.70403e-05	0	0	0	0	0	0	0	0	0	0	0	0	0	0	0	0	0	0
k__Bacteria;p__Proteobacteria;c__Betaproteobacteria;o__Burkholderiales;f__Alcaligenaceae;g__Sutterella;s__2248	0.00325389	0.00400802	0.00346144	0.00394676	0.00291958	0.010101	0.0103008	0.0148598	0.0169317	0.0128488	0.012108	0.00128925	0.000776197	0.000996711	0.000946807	0.00127516	0.00080048	0.00709723	0.00525072	0.00530407	0.00563244	0.00458211	0.00328834	0.000429406	0.000669344	0.000526131	0.000420168	9.0465e-05	0.000776322	0.000679175	0.00118289	0.00113132	0.00111959	0.00156235	0.0022792	0.000308769	0.000377644	0.000876905	0.000201369	0.000443557	0.000706428	0.00380058	0.00209424	0.00291592	0.00233205	0.00261172	0.00197006
k__Bacteria;p__Proteobacteria;c__Betaproteobacteria;o__Burkholderiales;f__Alcaligenaceae;g__Sutterella;s__2875	0	0	0	9.17852e-05	0	8.78349e-05	0	0	0	0	0	0	0	0	0	0	0	0	0.00216592	0	8.04635e-05	0	0	0.00704225	0.00401606	0.005349	0.00504202	0.0072372	0.00456089	0.00382036	0.00400364	0.00374206	0.00458015	0.00283175	0.00273504	0	0	0.000109613	0	0	0.000100918	0.000223564	0.00127981	0.000485987	0.000807247	0.000483653	0.000197006
k__Bacteria;p__Proteobacteria;c__Deltaproteobacteria;o__Desulfovibrionales;f__Desulfovibrionaceae;g__Bilophila;s__4749	0.000175886	0.000364365	8.87548e-05	0.000275356	0	0	0	0	7.91202e-05	0	0	0.00147343	0.000689953	0.00109638	0.00077466	0.00145733	0.00110066	0.00283889	0.00183775	0.00182899	0.00257483	0.00219941	0.00233645	0.00103057	0.000251004	0.000789197	0.000168067	0.00117604	0.000388161	0.00152814	0.0010919	0.00130537	0.000916031	0.00087882	0.00307692	0.00442569	0.00188822	0.00284994	0.00151027	0.00321579	0.00252296	0.00134138	0.00186155	0.000323992	0.00116602	0.000483653	0.000788022
k__Bacteria;p__Proteobacteria;c__Deltaproteobacteria;o__Desulfovibrionales;f__Desulfovibrionaceae;g__Desulfovibrio;s__1400	0	0	0	0	0	0	0	0	0.00015824	0	0	0	0	0	0	0	0	0	6.5634e-05	0	8.04635e-05	0	0	0.000601168	0.00083668	0.00061382	0.000588235	0.00072372	0.000873362	0.00432974	0.00245678	0.00417718	0.00386768	0.00624939	0.00547009	0	0	0	0	0	0	0.00435949	0.00267597	0.00226794	0.00412593	0.00561037	0.00462963
k__Bacteria;p__Proteobacteria;c__Gammaproteobacteria;o__Enterobacteriales;f__Enterobacteriaceae;g__;s__2597	0	0	0	0	0	0.00623628	0.00747493	0.0010976	0.00403513	0.00587372	0.00496229	0.000276269	0.000948685	0.000598027	0.00103288	0.00154841	0.00060036	0.00141945	0.00131268	0.000640146	0.000643708	0.00229106	0.00164417	0.000429406	0.00142236	0.000701508	0.000504202	9.0465e-05	0.00135856	0.000679175	0.000818926	0.000435123	0.000101781	9.76467e-05	0	0	0	0.000109613	0	0	0	0.000335345	0.00034904	0	8.96941e-05	0.000290192	0.000295508
k__Bacteria;p__Proteobacteria;c__Gammaproteobacteria;o__Enterobacteriales;f__Enterobacteriaceae;g__;s__412	0	0	8.87548e-05	0	0	0	9.11577e-05	0	7.91202e-05	0	0	0.00570955	0.00353601	0.00328915	0.00430367	0.00418982	0.00520312	0	0.000393804	0	0	0	0	0.000858811	0.00200803	0.000701508	0.000420168	0.000633255	0.000970403	0	0	0	0	0	0	0	0	0	0	0	0	0	0	0	0	0	0
k__Bacteria;p__Tenericutes;c__Mollicutes;o__Anaeroplasmatales;f__Anaeroplasmataceae;g__;s__2616	0	0	0	0	0	0	0	0	0	0	0	0	0	0	0	0	0	0	0	0	0	0	0	0	0	0	0	0	0	8.48969e-05	0	0	0	0	0	0	0	0	0	0	0	0.00670691	0.0052356	0.00696582	0.00627859	0.0034823	0.00157604
None;Other;Other;Other;Other;Other;Other	0	0	0	0	0	0.00131752	0.00182315	0.00363053	0.00269009	0.00183554	0.0010917	0	0	0	0	0	0	0	0	0	0	0	0	0	0	0	0	0	0	0	0	0	0	0	0	0	0	0	0	0	0	0	0	0	0	0	0

## Sheet: explanation of the legend
k = kingdom
p = phylum
c = class
o = order
f = family
g = genus
s = species
The number at the species level is arbitrary
